# Supplementary material for: Wafer-scale organic-on-III-V monolithic heterogeneous integration for active-matrix micro-LED displays
Source: Nat Commun. 2023 Nov 1;14:6985. doi: 10.1038/s41467-023-42443-8 (PMC10620182; doi:10.1038/s41467-023-42443-8)
Supplement: Supplementary file 5 — Source Data [file 41467_2023_42443_MOESM5_ESM.zip]

Archive with 11 entries (11 files):
- Source Data_Fig. 2b.xlsx
- Source Data_Fig. 2c.xlsx
- Source Data_Fig. 2d.xlsx
- Source Data_Fig. 2e.xlsx
- Source Data_Fig. 3a.xlsx
- Source Data_Fig. 3b.xlsx
- Source Data_Fig. 3c.xlsx
- Source Data_Fig. 3d.xlsx
- Source Data_Fig. 3e.xlsx
- Source Data_Fig. 4c.xlsx
- Source Data_Fig. 4f.xlsx
