# Supplementary material for: Wafer-scale organic-on-III-V monolithic heterogeneous integration for active-matrix micro-LED displays
Source: Nat Commun. 2023 Nov 1;14:6985. doi: 10.1038/s41467-023-42443-8 (PMC10620182; doi:10.1038/s41467-023-42443-8)
Supplement: Supplementary file 5 — Source Data [file 41467_2023_42443_MOESM5_ESM.zip › Source Data_Fig. 2b.xlsx]

## Sheet: Sheet1
Typical transfer of OTFT						Typical output of OTFT
VGS (V)	|ID| (A) @ VDS=-2 V	|ID| (A) @ VDS=-0.2 V				VDS (V)	ID (mA) @ VGS=5 V	ID (mA) @ VGS=2.5 V	ID (mA) @ VGS=0 V	ID (mA) @ VGS=-2.5 V	ID (mA) @ VGS=-5 V	ID (mA) @ VGS=-7.5 V	ID (mA) @ VGS=-10 V	ID (mA) @ VGS=-12.5 V	ID (mA) @ VGS=-15 V	ID (mA) @ VGS=-17.5 V	ID (mA) @ VGS=-20 V	ID (mA) @ VGS=-22.5 V	ID (mA) @ VGS=-25 V	ID (mA) @ VGS=-27.5 V	ID (mA) @ VGS=-30 V
30	2.10688e-13	1.29732e-13				0	8.37339e-08	5.21579e-07	7.1178e-06	-6.38017e-07	4.08481e-05	-7.24855e-06	-1.08642e-05	-1.3597e-05	-1.54847e-05	-1.7542e-05	-1.86212e-05	0.000300405	0.000336916	0.000368563	0.000402814
29.5	1.54362e-13	1.032e-13				-0.25	-1.43642e-05	-0.000253904	-0.000873868	-0.0019	-0.00331	-0.00508	-0.00716	-0.00949	-0.01208	-0.01476	-0.01751	-0.0203	-0.0231	-0.02588	-0.02861
29	1.33001e-13	8.90819e-14				-0.5	-1.8159e-05	-0.000406654	-0.00158	-0.0034	-0.00611	-0.00979	-0.01393	-0.0186	-0.02245	-0.02757	-0.03297	-0.03852	-0.04409	-0.04958	-0.05497
28.5	1.19033e-13	8.19782e-14				-0.75	-2.01864e-05	-0.000513856	-0.00207	-0.00487	-0.00882	-0.01368	-0.01961	-0.02638	-0.03389	-0.04188	-0.05008	-0.05837	-0.06668	-0.07494	-0.08307
28	1.09445e-13	7.54255e-14				-1	-2.13825e-05	-0.000578052	-0.0025	-0.00608	-0.01137	-0.01769	-0.0256	-0.03477	-0.04481	-0.05537	-0.06628	-0.07739	-0.08855	-0.10108	-0.11225
27.5	9.99516e-14	7.03997e-14				-1.25	-2.22512e-05	-0.000618805	-0.00282	-0.00709	-0.01326	-0.02135	-0.03123	-0.04261	-0.05503	-0.0682	-0.08187	-0.09686	-0.11108	-0.12525	-0.1393
27	9.44502e-14	6.61054e-14				-1.5	-2.29574e-05	-0.000646806	-0.00306	-0.00793	-0.01514	-0.02468	-0.03643	-0.0499	-0.06471	-0.08048	-0.09773	-0.11471	-0.13183	-0.14894	-0.1659
26.5	8.81807e-14	6.20085e-14				-1.75	-2.35563e-05	-0.000667818	-0.00324	-0.00861	-0.01677	-0.02769	-0.04118	-0.0567	-0.07385	-0.09283	-0.11213	-0.13194	-0.15196	-0.17202	-0.19193
26	8.2785e-14	5.80719e-14				-2	-2.40919e-05	-0.000684451	-0.00338	-0.00922	-0.01819	-0.03041	-0.04555	-0.06306	-0.08249	-0.10396	-0.12595	-0.14859	-0.17152	-0.19452	-0.2174
25.5	7.75723e-14	5.41783e-14				-2.25	-2.45787e-05	-0.000698183	-0.00349	-0.00962	-0.01941	-0.03284	-0.04955	-0.06899	-0.0911	-0.11457	-0.13921	-0.16464	-0.19046	-0.21641	-0.24228
25	7.25962e-14	5.03462e-14				-2.5	-2.49921e-05	-0.000709949	-0.00358	-0.00999	-0.02046	-0.035	-0.05321	-0.07452	-0.09878	-0.12466	-0.15191	-0.1801	-0.20879	-0.23767	-0.26653
24.5	6.91819e-14	4.82126e-14				-2.75	-2.53697e-05	-0.000720603	-0.00366	-0.0103	-0.02135	-0.03692	-0.05655	-0.07966	-0.10601	-0.13425	-0.16407	-0.195	-0.22653	-0.25833	-0.29018
24	6.57559e-14	4.46986e-14				-3	-2.57412e-05	-0.000729982	-0.00372	-0.01057	-0.02212	-0.03861	-0.05959	-0.08443	-0.11281	-0.14337	-0.17571	-0.20934	-0.24369	-0.2784	-0.31321
23.5	6.15958e-14	4.10942e-14				-3.25	-2.60807e-05	-0.000738587	-0.00377	-0.01079	-0.02278	-0.0401	-0.06236	-0.08885	-0.11921	-0.15202	-0.18685	-0.22314	-0.26029	-0.29789	-0.33565
23	5.7681e-14	3.98835e-14				-3.5	-2.63806e-05	-0.000746398	-0.00382	-0.01098	-0.02335	-0.04142	-0.06485	-0.09317	-0.1252	-0.16022	-0.19748	-0.23639	-0.27629	-0.31677	-0.35746
22.5	5.39491e-14	3.67561e-14				-3.75	-2.66794e-05	-0.000753914	-0.00387	-0.01115	-0.02384	-0.04258	-0.0671	-0.09692	-0.1308	-0.16797	-0.20763	-0.24912	-0.29175	-0.33508	-0.3787
22	5.08131e-14	3.5482e-14				-4	-2.6978e-05	-0.000760936	-0.00391	-0.0113	-0.02428	-0.0436	-0.06913	-0.10036	-0.13603	-0.17531	-0.21731	-0.26136	-0.30669	-0.35283	-0.39936
21.5	4.76187e-14	3.25934e-14				-4.25	-2.7238e-05	-0.000767093	-0.00395	-0.01143	-0.02466	-0.0445	-0.07096	-0.10351	-0.14091	-0.18222	-0.22652	-0.27309	-0.32107	-0.37	-0.41941
21	4.51147e-14	3.0301e-14				-4.5	-2.74799e-05	-0.000773336	-0.00398	-0.01155	-0.025	-0.0453	-0.0726	-0.10641	-0.14545	-0.18874	-0.2353	-0.28433	-0.33497	-0.38667	-0.43894
20.5	4.08778e-14	2.791e-14				-4.75	-2.77208e-05	-0.000779241	-0.00401	-0.01166	-0.0253	-0.04602	-0.07407	-0.10904	-0.14967	-0.19488	-0.24363	-0.29508	-0.34832	-0.40274	-0.45787
20	4.00792e-14	2.59887e-14				-5	-2.79482e-05	-0.000784635	-0.00405	-0.01177	-0.02557	-0.04666	-0.0754	-0.11145	-0.15356	-0.20063	-0.25154	-0.30537	-0.36118	-0.41831	-0.47625
19.5	3.66488e-14	2.39148e-14				-5.25	-2.81608e-05	-0.000790229	-0.00407	-0.01186	-0.02583	-0.04724	-0.07659	-0.11364	-0.15718	-0.20603	-0.25902	-0.31518	-0.37352	-0.43334	-0.49406
19	3.41198e-14	2.32793e-14				-5.5	-2.83836e-05	-0.000795246	-0.0041	-0.01195	-0.02606	-0.04776	-0.07766	-0.11564	-0.16051	-0.21108	-0.2661	-0.32456	-0.38538	-0.44784	-0.51133
18.5	3.17068e-14	2.13067e-14				-5.75	-2.86071e-05	-0.000800263	-0.00413	-0.01204	-0.02627	-0.04824	-0.07864	-0.11745	-0.16358	-0.2158	-0.27278	-0.3335	-0.39676	-0.46185	-0.52807
18	3.04233e-14	1.93626e-14				-6	-2.88072e-05	-0.000804757	-0.00415	-0.01212	-0.02647	-0.04868	-0.07953	-0.11911	-0.16641	-0.22019	-0.27908	-0.34199	-0.40766	-0.47534	-0.54429
17.5	2.73235e-14	1.74726e-14				-6.25	-2.8978e-05	-0.000809113	-0.00418	-0.01219	-0.02666	-0.04908	-0.08033	-0.12061	-0.169	-0.22428	-0.285	-0.35005	-0.41807	-0.48829	-0.5599
17	2.57834e-14	1.64777e-14				-6.5	-2.9175e-05	-0.000813517	-0.0042	-0.01226	-0.02683	-0.04945	-0.08108	-0.12198	-0.1714	-0.22808	-0.29059	-0.3577	-0.42805	-0.50078	-0.57507
16.5	2.37186e-14	1.50217e-14				-6.75	-2.9358e-05	-0.000817909	-0.00422	-0.01233	-0.027	-0.0498	-0.08176	-0.12325	-0.17359	-0.2316	-0.29583	-0.36497	-0.43759	-0.51282	-0.58972
16	2.1495e-14	1.28252e-14				-7	-2.95291e-05	-0.000822071	-0.00425	-0.0124	-0.02716	-0.05013	-0.0824	-0.12442	-0.17561	-0.23489	-0.30075	-0.37185	-0.4467	-0.52435	-0.60386
15.5	2.05758e-14	1.26384e-14				-7.25	-2.97124e-05	-0.000825921	-0.00427	-0.01246	-0.02731	-0.05044	-0.08299	-0.12549	-0.17748	-0.23793	-0.30534	-0.37834	-0.45539	-0.53542	-0.61749
15	1.86503e-14	1.12962e-14				-7.5	-2.98907e-05	-0.000829949	-0.00429	-0.01253	-0.02745	-0.05073	-0.08354	-0.12648	-0.1792	-0.24074	-0.30964	-0.38448	-0.46365	-0.54606	-0.63065
14.5	1.68488e-14	1.02322e-14				-7.75	-3.00593e-05	-0.00083359	-0.00431	-0.01258	-0.02759	-0.05101	-0.08406	-0.1274	-0.1808	-0.24335	-0.31365	-0.39025	-0.47152	-0.55621	-0.6433
14	1.6349e-14	8.30907e-15				-8	-3.02109e-05	-0.000837448	-0.00433	-0.01264	-0.02772	-0.05127	-0.08455	-0.12827	-0.18227	-0.24577	-0.3174	-0.39571	-0.47897	-0.56593	-0.65551
13.5	1.38789e-14	9.49697e-15				-8.25	-3.03472e-05	-0.000841279	-0.00434	-0.0127	-0.02785	-0.05152	-0.08501	-0.12907	-0.18365	-0.24801	-0.32091	-0.40084	-0.48603	-0.57523	-0.66722
13	1.3014e-14	7.15935e-15				-8.5	-3.05037e-05	-0.000844981	-0.00436	-0.01275	-0.02797	-0.05177	-0.08545	-0.12983	-0.18492	-0.2501	-0.32416	-0.40565	-0.49272	-0.58411	-0.67842
12.5	1.17271e-14	6.15927e-15				-8.75	-3.06891e-05	-0.00084832	-0.00438	-0.0128	-0.02809	-0.052	-0.08587	-0.13054	-0.1861	-0.25207	-0.32721	-0.41018	-0.49906	-0.59257	-0.68921
12	1.01601e-14	5.24575e-15				-9	-3.08198e-05	-0.000851622	-0.0044	-0.01285	-0.0282	-0.05222	-0.08626	-0.13122	-0.18723	-0.25388	-0.33005	-0.41442	-0.50505	-0.60061	-0.69957
11.5	9.79833e-15	4.39328e-15				-9.25	-3.09646e-05	-0.000855077	-0.00442	-0.0129	-0.02831	-0.05244	-0.08664	-0.13186	-0.18827	-0.25557	-0.33269	-0.41838	-0.51071	-0.60824	-0.70946
11	7.55371e-15	3.69248e-15				-9.5	-3.10984e-05	-0.000858209	-0.00443	-0.01295	-0.02842	-0.05264	-0.08701	-0.13246	-0.18927	-0.25714	-0.33517	-0.42211	-0.51604	-0.6155	-0.71893
10.5	7.02384e-15	2.33596e-15				-9.75	-3.12434e-05	-0.000861299	-0.00445	-0.013	-0.02852	-0.05284	-0.08736	-0.13304	-0.1902	-0.25864	-0.33751	-0.4256	-0.5211	-0.62241	-0.72799
10	5.73673e-15	1.99158e-15				-10	-3.13675e-05	-0.000864571	-0.00446	-0.01304	-0.02862	-0.05303	-0.08769	-0.1336	-0.1911	-0.26005	-0.33969	-0.4289	-0.52586	-0.62897	-0.73664
9.5	5.97732e-15	1.11178e-15				-10.25	-3.14909e-05	-0.000867706	-0.00448	-0.01309	-0.02873	-0.05322	-0.08802	-0.13413	-0.19195	-0.26138	-0.34174	-0.43197	-0.53034	-0.6352	-0.74487
9	3.90832e-15	3.32245e-16				-10.5	-3.16282e-05	-0.000870534	-0.00449	-0.01313	-0.02882	-0.0534	-0.08833	-0.13464	-0.19276	-0.26264	-0.34367	-0.43486	-0.53456	-0.6411	-0.75272
8.5	4.28019e-15	2.53024e-15				-10.75	-3.18106e-05	-0.000873376	-0.00451	-0.01317	-0.02892	-0.05358	-0.08863	-0.13513	-0.19353	-0.26384	-0.3455	-0.43759	-0.53855	-0.64667	-0.76019
8	2.77054e-14	2.16802e-13				-11	-3.19299e-05	-0.000876285	-0.00452	-0.01322	-0.02901	-0.05376	-0.08893	-0.1356	-0.19427	-0.26497	-0.34721	-0.44018	-0.54232	-0.65195	-0.76734
7.5	1.31783e-12	7.52794e-12				-11.25	-3.20742e-05	-0.000879017	-0.00454	-0.01326	-0.0291	-0.05392	-0.08922	-0.13606	-0.195	-0.26605	-0.34883	-0.44261	-0.54586	-0.65695	-0.77414
7	2.80889e-11	9.42932e-11				-11.5	-3.21859e-05	-0.000881758	-0.00455	-0.0133	-0.02919	-0.05409	-0.0895	-0.13651	-0.19568	-0.26707	-0.35037	-0.44492	-0.54918	-0.66167	-0.78058
6.5	3.91251e-10	8.0193e-10				-11.75	-3.23264e-05	-0.00088443	-0.00457	-0.01334	-0.02928	-0.05425	-0.08977	-0.13693	-0.19634	-0.26808	-0.35187	-0.4471	-0.55234	-0.66615	-0.78672
6	2.68758e-09	3.67313e-09				-12	-3.24361e-05	-0.000887218	-0.00458	-0.01338	-0.02936	-0.05441	-0.09009	-0.13735	-0.19698	-0.26904	-0.35327	-0.44915	-0.55533	-0.6704	-0.79254
5.5	1.10029e-08	1.08055e-08				-12.25	-3.2544e-05	-0.000889936	-0.00459	-0.01341	-0.02944	-0.05456	-0.09034	-0.13775	-0.19759	-0.26996	-0.35462	-0.45112	-0.55819	-0.67443	-0.79805
5	3.30492e-08	2.47507e-08				-12.5	-3.26632e-05	-0.000892373	-0.00461	-0.01345	-0.02952	-0.05471	-0.0906	-0.13815	-0.19819	-0.27085	-0.35592	-0.45301	-0.5609	-0.67824	-0.80331
4.5	7.64238e-08	4.61783e-08				-12.75	-3.27765e-05	-0.000894969	-0.00462	-0.01349	-0.0296	-0.05486	-0.09084	-0.13854	-0.19878	-0.27169	-0.35717	-0.45482	-0.56347	-0.68185	-0.80834
4	1.44734e-07	7.61032e-08				-13	-3.28837e-05	-0.00089748	-0.00463	-0.01352	-0.02968	-0.055	-0.09108	-0.13893	-0.19933	-0.27252	-0.35836	-0.45653	-0.56593	-0.68529	-0.81307
3.5	2.62316e-07	1.14093e-07				-13.25	-3.29714e-05	-0.00089976	-0.00464	-0.01356	-0.02976	-0.05515	-0.09131	-0.13929	-0.19988	-0.27334	-0.35951	-0.45818	-0.56825	-0.68858	-0.81758
3	4.32766e-07	1.65274e-07				-13.5	-3.31086e-05	-0.000903634	-0.00466	-0.0136	-0.02984	-0.05529	-0.09154	-0.13964	-0.20042	-0.2741	-0.3606	-0.45975	-0.57048	-0.6917	-0.82191
2.5	6.65934e-07	2.27145e-07				-13.75	-3.32293e-05	-0.00090618	-0.00467	-0.01363	-0.02991	-0.05542	-0.09176	-0.14	-0.20094	-0.27486	-0.36169	-0.46126	-0.57262	-0.6947	-0.82601
2	9.53574e-07	3.00221e-07				-14	-3.33308e-05	-0.00090812	-0.00468	-0.01366	-0.02998	-0.05556	-0.09198	-0.14033	-0.20144	-0.27559	-0.36274	-0.46273	-0.57467	-0.69755	-0.82992
1.5	1.34433e-06	3.84695e-07				-14.25	-3.34237e-05	-0.000910523	-0.00469	-0.0137	-0.03006	-0.05569	-0.0922	-0.14066	-0.20195	-0.27632	-0.36375	-0.46417	-0.57663	-0.70028	-0.83369
1	1.82833e-06	4.80911e-07				-14.5	-3.35412e-05	-0.000912661	-0.0047	-0.01373	-0.03013	-0.05582	-0.09241	-0.14099	-0.20243	-0.27702	-0.36474	-0.46552	-0.57852	-0.7029	-0.83723
0.5	2.40937e-06	5.88159e-07				-14.75	-3.36336e-05	-0.000914904	-0.00472	-0.01377	-0.0302	-0.05595	-0.09262	-0.14131	-0.20291	-0.2777	-0.3657	-0.46686	-0.58037	-0.7054	-0.84065
0	3.10287e-06	7.08111e-07				-15	-3.37368e-05	-0.000917363	-0.00473	-0.0138	-0.03026	-0.05607	-0.09283	-0.14163	-0.20338	-0.27836	-0.36665	-0.46814	-0.58214	-0.70782	-0.8439
-0.5	3.91149e-06	8.40259e-07				-15.25	-3.38317e-05	-0.000919675	-0.00474	-0.01383	-0.03033	-0.0562	-0.09303	-0.14195	-0.20383	-0.27902	-0.36756	-0.46938	-0.58386	-0.71012	-0.84706
-1	4.84107e-06	9.83609e-07				-15.5	-3.39532e-05	-0.000921894	-0.00475	-0.01386	-0.0304	-0.05632	-0.09323	-0.14225	-0.20428	-0.27966	-0.36843	-0.47062	-0.58553	-0.71236	-0.8501
-1.5	5.89445e-06	1.13971e-06				-15.75	-3.40763e-05	-0.000923912	-0.00476	-0.01389	-0.03047	-0.05644	-0.09343	-0.14255	-0.20471	-0.28027	-0.36929	-0.47178	-0.58712	-0.71453	-0.853
-2	7.07521e-06	1.30839e-06				-16	-3.41536e-05	-0.000926055	-0.00477	-0.01392	-0.03053	-0.05655	-0.09362	-0.14284	-0.20514	-0.28088	-0.37012	-0.47292	-0.58869	-0.71661	-0.8558
-2.5	8.38444e-06	1.48905e-06				-16.25	-3.42598e-05	-0.000928294	-0.00478	-0.01395	-0.0306	-0.05667	-0.0938	-0.14315	-0.20557	-0.28148	-0.37094	-0.47406	-0.59019	-0.71865	-0.85848
-3	9.8143e-06	1.68203e-06				-16.5	-3.43509e-05	-0.00093037	-0.00479	-0.01398	-0.03066	-0.05678	-0.09399	-0.14343	-0.20599	-0.28207	-0.37176	-0.47515	-0.59164	-0.72061	-0.86108
-3.5	1.13823e-05	1.88727e-06				-16.75	-3.44353e-05	-0.000932816	-0.0048	-0.01401	-0.03072	-0.0569	-0.09418	-0.1437	-0.20638	-0.28264	-0.37253	-0.47623	-0.59309	-0.72251	-0.86361
-4	1.30886e-05	2.10438e-06				-17	-3.45364e-05	-0.000934665	-0.00481	-0.01404	-0.03078	-0.05701	-0.09436	-0.14398	-0.20679	-0.2832	-0.37332	-0.47726	-0.59447	-0.72436	-0.86605
-4.5	1.49263e-05	2.33376e-06				-17.25	-3.46275e-05	-0.000936541	-0.00482	-0.01407	-0.03085	-0.05712	-0.09454	-0.14425	-0.20717	-0.28375	-0.3741	-0.47826	-0.59584	-0.72618	-0.86842
-5	1.68902e-05	2.57491e-06				-17.5	-3.47268e-05	-0.000938865	-0.00483	-0.0141	-0.0309	-0.05723	-0.09472	-0.14451	-0.20755	-0.28429	-0.37484	-0.47928	-0.59716	-0.72792	-0.87072
-5.5	1.89838e-05	2.8275e-06				-17.75	-3.48259e-05	-0.000940465	-0.00484	-0.01412	-0.03096	-0.05734	-0.09489	-0.14478	-0.20793	-0.28483	-0.37558	-0.48025	-0.59847	-0.72961	-0.87293
-6	2.12039e-05	3.09147e-06				-18	-3.49377e-05	-0.000942441	-0.00485	-0.01415	-0.03102	-0.05744	-0.09506	-0.14503	-0.20832	-0.28534	-0.37629	-0.48121	-0.59974	-0.73131	-0.8751
-6.5	2.3545e-05	3.3663e-06				-18.25	-3.50322e-05	-0.000944341	-0.00486	-0.01418	-0.03108	-0.05754	-0.09523	-0.1453	-0.20869	-0.28584	-0.37697	-0.48216	-0.601	-0.73298	-0.87723
-7	2.60111e-05	3.65253e-06				-18.5	-3.51219e-05	-0.000946421	-0.00487	-0.01421	-0.03114	-0.05764	-0.09539	-0.14554	-0.20905	-0.28636	-0.37767	-0.48309	-0.60223	-0.73454	-0.8793
-7.5	2.85966e-05	3.94891e-06				-18.75	-3.52187e-05	-0.000948149	-0.00488	-0.01423	-0.0312	-0.05775	-0.09556	-0.1458	-0.2094	-0.28685	-0.37835	-0.48402	-0.60342	-0.73611	-0.88132
-8	3.12991e-05	4.25586e-06				-19	-3.53058e-05	-0.000950335	-0.00489	-0.01426	-0.03125	-0.05785	-0.09573	-0.14604	-0.20976	-0.28736	-0.37902	-0.48491	-0.60459	-0.73762	-0.88327
-8.5	3.41151e-05	4.57243e-06				-19.25	-3.54154e-05	-0.000952383	-0.0049	-0.01429	-0.03131	-0.05795	-0.09588	-0.14628	-0.21009	-0.28785	-0.37967	-0.48581	-0.60575	-0.73911	-0.88518
-9	3.70406e-05	4.89811e-06				-19.5	-3.54989e-05	-0.000954144	-0.00491	-0.01431	-0.03137	-0.05805	-0.09604	-0.14652	-0.21045	-0.28833	-0.38036	-0.48666	-0.60687	-0.74058	-0.88708
-9.5	4.00715e-05	5.23311e-06				-19.75	-3.55961e-05	-0.000956105	-0.00492	-0.01434	-0.03142	-0.05814	-0.0962	-0.14676	-0.21079	-0.28879	-0.381	-0.48753	-0.608	-0.74202	-0.88889
-10	4.32052e-05	5.577e-06				-20	-3.56657e-05	-0.000958002	-0.00493	-0.01436	-0.03147	-0.05824	-0.09635	-0.14699	-0.21114	-0.28926	-0.38162	-0.48835	-0.60906	-0.74341	-0.89068
-10.5	4.64385e-05	5.92918e-06				-20.25	-3.57688e-05	-0.000959784	-0.00494	-0.01439	-0.03153	-0.05834	-0.09651	-0.14722	-0.21146	-0.28971	-0.38222	-0.48917	-0.61012	-0.74479	-0.89242
-11	4.97644e-05	6.28864e-06				-20.5	-3.58429e-05	-0.00096143	-0.00495	-0.01441	-0.03158	-0.05843	-0.09666	-0.14745	-0.21177	-0.29016	-0.38283	-0.48998	-0.61117	-0.74614	-0.89416
-11.5	5.31824e-05	6.65622e-06				-20.75	-3.59568e-05	-0.000963379	-0.00496	-0.01444	-0.03163	-0.05852	-0.0968	-0.14767	-0.21211	-0.29062	-0.38343	-0.49077	-0.61224	-0.74748	-0.89582
-12	5.66845e-05	7.0306e-06				-21	-3.6026e-05	-0.000965071	-0.00497	-0.01447	-0.03168	-0.05862	-0.09695	-0.1479	-0.21244	-0.29108	-0.38402	-0.49156	-0.61328	-0.74878	-0.8975
-12.5	6.02709e-05	7.41157e-06				-21.25	-3.60999e-05	-0.000966719	-0.00497	-0.01449	-0.03174	-0.05871	-0.0971	-0.14811	-0.21275	-0.29151	-0.38462	-0.49234	-0.61428	-0.75006	-0.89918
-13	6.39385e-05	7.79845e-06				-21.5	-3.6208e-05	-0.000968409	-0.00498	-0.01451	-0.03179	-0.0588	-0.09725	-0.14834	-0.21307	-0.29194	-0.38522	-0.49312	-0.61525	-0.75135	-0.90117
-13.5	6.76859e-05	8.192e-06				-21.75	-3.62663e-05	-0.00097034	-0.00499	-0.01454	-0.03184	-0.05889	-0.09739	-0.14855	-0.21338	-0.29237	-0.38581	-0.49388	-0.61624	-0.75263	-0.90278
-14	7.15018e-05	8.59106e-06				-22	-3.63275e-05	-0.000972285	-0.005	-0.01456	-0.03189	-0.05898	-0.09753	-0.14878	-0.21368	-0.29279	-0.38637	-0.49463	-0.61725	-0.75386	-0.90432
-14.5	7.53839e-05	8.99496e-06				-22.25	-3.64152e-05	-0.000974068	-0.00501	-0.01459	-0.03194	-0.05907	-0.09768	-0.14898	-0.21399	-0.29321	-0.38693	-0.49538	-0.61819	-0.75506	-0.90583
-15	7.93302e-05	9.41707e-06				-22.5	-3.65199e-05	-0.000975836	-0.00502	-0.01461	-0.03199	-0.05916	-0.09782	-0.1492	-0.21429	-0.29362	-0.38749	-0.49612	-0.61913	-0.75626	-0.90732
-15.5	8.3338e-05	9.82668e-06				-22.75	-3.66052e-05	-0.000977743	-0.00503	-0.01463	-0.03203	-0.05924	-0.09796	-0.1494	-0.21458	-0.29405	-0.38803	-0.49684	-0.62006	-0.75746	-0.90879
-16	8.73998e-05	1.02423e-05				-23	-3.66822e-05	-0.000979381	-0.00504	-0.01466	-0.03208	-0.05933	-0.0981	-0.14961	-0.21486	-0.29445	-0.38858	-0.49754	-0.62096	-0.75862	-0.91029
-16.5	9.1624e-05	1.06621e-05				-23.25	-3.67933e-05	-0.000981075	-0.00504	-0.01468	-0.03213	-0.05941	-0.09823	-0.14981	-0.21516	-0.29485	-0.38912	-0.49825	-0.62186	-0.75979	-0.91169
-17	9.57656e-05	1.10855e-05				-23.5	-3.68607e-05	-0.000982753	-0.00505	-0.0147	-0.03218	-0.0595	-0.09836	-0.15002	-0.21545	-0.29523	-0.38962	-0.49896	-0.62277	-0.76092	-0.91308
-17.5	9.99629e-05	1.1512e-05				-23.75	-3.69351e-05	-0.0009849	-0.00506	-0.01472	-0.03223	-0.05958	-0.09849	-0.15022	-0.21572	-0.29562	-0.39016	-0.49967	-0.62365	-0.76203	-0.91447
-18	0.000104201	1.19409e-05				-24	-3.70266e-05	-0.00098667	-0.00507	-0.01475	-0.03227	-0.05966	-0.09864	-0.15041	-0.216	-0.29601	-0.39068	-0.50033	-0.62453	-0.76316	-0.91584
-18.5	0.000108481	1.23728e-05				-24.25	-3.71051e-05	-0.000988605	-0.00508	-0.01477	-0.03232	-0.05975	-0.09877	-0.15062	-0.21629	-0.2964	-0.3912	-0.501	-0.6254	-0.76424	-0.91722
-19	0.000112797	1.28062e-05				-24.5	-3.71998e-05	-0.000990472	-0.00509	-0.01479	-0.03237	-0.05983	-0.09889	-0.15081	-0.21657	-0.29678	-0.39171	-0.50167	-0.62625	-0.76528	-0.91854
-19.5	0.000117144	1.32416e-05				-24.75	-3.72714e-05	-0.000992023	-0.00509	-0.01482	-0.03242	-0.05991	-0.09903	-0.15101	-0.21684	-0.29717	-0.39223	-0.5023	-0.6271	-0.76636	-0.91989
-20	0.000121511	1.3678e-05				-25	-3.739e-05	-0.000993914	-0.0051	-0.01484	-0.03246	-0.05999	-0.09916	-0.15119	-0.21713	-0.29755	-0.39272	-0.50298	-0.62793	-0.76746	-0.92121
-20.5	0.000125914	1.41165e-05				-25.25	-3.74619e-05	-0.000995709	-0.00511	-0.01486	-0.03251	-0.06008	-0.09929	-0.15139	-0.21738	-0.29792	-0.39321	-0.50362	-0.62877	-0.7685	-0.92249
-21	0.000130343	1.4556e-05				-25.5	-3.75386e-05	-0.000997421	-0.00512	-0.01489	-0.03255	-0.06016	-0.09942	-0.15157	-0.21766	-0.2983	-0.3937	-0.50429	-0.6296	-0.76957	-0.92377
-21.5	0.000134787	1.49971e-05				-25.75	-3.76437e-05	-0.000999416	-0.00513	-0.01491	-0.0326	-0.06023	-0.09955	-0.15176	-0.21793	-0.29864	-0.39418	-0.50493	-0.63042	-0.77057	-0.92503
-22	0.000139247	1.54382e-05				-26	-3.77253e-05	-0.001	-0.00514	-0.01493	-0.03264	-0.06031	-0.09967	-0.15194	-0.21819	-0.299	-0.39467	-0.50552	-0.63122	-0.77157	-0.92628
-22.5	0.000143729	1.58798e-05				-26.25	-3.7824e-05	-0.001	-0.00515	-0.01495	-0.03269	-0.06039	-0.09979	-0.15212	-0.21846	-0.29937	-0.39517	-0.50614	-0.63202	-0.77257	-0.92751
-23	0.00014822	1.63213e-05				-26.5	-3.79246e-05	-0.00101	-0.00516	-0.01497	-0.03274	-0.06047	-0.09992	-0.15231	-0.2187	-0.29972	-0.39565	-0.50677	-0.63282	-0.77357	-0.92872
-23.5	0.000152722	1.67633e-05				-26.75	-3.80222e-05	-0.00101	-0.00516	-0.015	-0.03278	-0.06055	-0.10004	-0.1525	-0.21897	-0.30006	-0.39611	-0.50737	-0.63358	-0.77451	-0.92996
-24	0.000157234	1.72052e-05				-27	-3.81062e-05	-0.00101	-0.00517	-0.01502	-0.03283	-0.06063	-0.10017	-0.15268	-0.21924	-0.30043	-0.39658	-0.50797	-0.63436	-0.77552	-0.93116
-24.5	0.000161755	1.76472e-05				-27.25	-3.81898e-05	-0.00101	-0.00518	-0.01504	-0.03287	-0.0607	-0.10029	-0.15286	-0.21948	-0.30078	-0.39705	-0.5086	-0.63514	-0.77651	-0.93236
-25	0.000166276	1.80883e-05				-27.5	-3.82978e-05	-0.00101	-0.00519	-0.01507	-0.03292	-0.06079	-0.10042	-0.15304	-0.21974	-0.30114	-0.39752	-0.5092	-0.63591	-0.77747	-0.93353
-25.5	0.000170806	1.85295e-05				-27.75	-3.83847e-05	-0.00101	-0.0052	-0.01509	-0.03297	-0.06086	-0.10053	-0.15323	-0.21998	-0.3015	-0.39798	-0.5098	-0.63668	-0.77844	-0.93473
-26	0.00017534	1.89697e-05				-28	-3.84635e-05	-0.00102	-0.00521	-0.01511	-0.03301	-0.06094	-0.10066	-0.1534	-0.22024	-0.30182	-0.39843	-0.51038	-0.63742	-0.7794	-0.9359
-26.5	0.000179874	1.94089e-05				-28.25	-3.85602e-05	-0.00102	-0.00522	-0.01514	-0.03306	-0.06102	-0.10078	-0.15359	-0.2205	-0.30217	-0.39887	-0.51098	-0.63817	-0.78029	-0.93703
-27	0.000184402	1.98474e-05				-28.5	-3.86636e-05	-0.00102	-0.00523	-0.01516	-0.0331	-0.0611	-0.10091	-0.15376	-0.22075	-0.3025	-0.39935	-0.51156	-0.63892	-0.78122	-0.9382
-27.5	0.00018893	2.02847e-05				-28.75	-3.8728e-05	-0.00102	-0.00524	-0.01519	-0.03315	-0.06118	-0.10102	-0.15395	-0.22098	-0.30285	-0.39978	-0.51213	-0.63965	-0.78217	-0.93933
-28	0.000193449	2.07203e-05				-29	-3.88108e-05	-0.00102	-0.00525	-0.01521	-0.0332	-0.06126	-0.10115	-0.15413	-0.22123	-0.3032	-0.40023	-0.51272	-0.64037	-0.78309	-0.94044
-28.5	0.000197969	2.11554e-05				-29.25	-3.89075e-05	-0.00103	-0.00526	-0.01523	-0.03325	-0.06134	-0.10127	-0.15431	-0.22149	-0.30354	-0.40067	-0.51328	-0.64115	-0.784	-0.94153
-29	0.000202478	2.15889e-05				-29.5	-3.90116e-05	-0.00103	-0.00527	-0.01526	-0.03329	-0.06142	-0.1014	-0.15449	-0.22174	-0.30387	-0.40111	-0.51387	-0.64187	-0.78489	-0.94265
-29.5	0.000206982	2.20213e-05				-29.75	-3.91132e-05	-0.00103	-0.00527	-0.01528	-0.03334	-0.0615	-0.10152	-0.15467	-0.22199	-0.30423	-0.40157	-0.51444	-0.64258	-0.78577	-0.94376
-30	0.000211477	2.24514e-05				-30	-3.92126e-05	-0.00103	-0.00529	-0.01531	-0.03339	-0.06158	-0.10164	-0.15485	-0.22223	-0.30456	-0.40201	-0.51498	-0.64328	-0.78669	-0.94483
-30	0.000211542	2.24593e-05				-30	-3.93161e-05	-0.00103	-0.00529	-0.01531	-0.0334	-0.0616	-0.10165	-0.15486	-0.22227	-0.30458	-0.40205	-0.51503	-0.64334	-0.78675	-0.94494
-29.5	0.000207171	2.20421e-05				-29.75	-3.92905e-05	-0.00103	-0.00528	-0.0153	-0.03337	-0.06154	-0.10156	-0.15471	-0.22205	-0.30429	-0.40165	-0.51454	-0.64272	-0.78599	-0.94399
-29	0.000202771	2.16198e-05				-29.5	-3.9242e-05	-0.00103	-0.00528	-0.01528	-0.03334	-0.06148	-0.10146	-0.15456	-0.22184	-0.30401	-0.40127	-0.51404	-0.64211	-0.78522	-0.94309
-28.5	0.00019835	2.11955e-05				-29.25	-3.91995e-05	-0.00103	-0.00527	-0.01527	-0.0333	-0.06141	-0.10135	-0.15441	-0.22162	-0.30369	-0.40088	-0.51352	-0.64148	-0.78445	-0.94213
-28	0.000193915	2.07696e-05				-29	-3.9172e-05	-0.00103	-0.00527	-0.01525	-0.03326	-0.06135	-0.10126	-0.15424	-0.2214	-0.30338	-0.40048	-0.513	-0.64081	-0.78367	-0.94114
-27.5	0.000189469	2.03412e-05				-28.75	-3.91423e-05	-0.00103	-0.00526	-0.01523	-0.03323	-0.06128	-0.10114	-0.15408	-0.22117	-0.30308	-0.40009	-0.51248	-0.64017	-0.78286	-0.94016
-27	0.000185009	1.9911e-05				-28.5	-3.90898e-05	-0.00103	-0.00525	-0.01521	-0.03318	-0.06121	-0.10103	-0.15393	-0.22094	-0.30278	-0.39967	-0.51198	-0.63953	-0.78204	-0.93919
-26.5	0.000180546	1.94793e-05				-28.25	-3.90635e-05	-0.00103	-0.00525	-0.01519	-0.03315	-0.06115	-0.10092	-0.15376	-0.22071	-0.30247	-0.39928	-0.51145	-0.63886	-0.78122	-0.93818
-26	0.000176079	1.90463e-05				-28	-3.90153e-05	-0.00102	-0.00524	-0.01517	-0.0331	-0.06107	-0.10082	-0.1536	-0.22049	-0.30216	-0.39887	-0.51092	-0.63815	-0.78038	-0.93715
-25.5	0.000171602	1.86117e-05				-27.75	-3.89839e-05	-0.00102	-0.00523	-0.01515	-0.03306	-0.061	-0.1007	-0.15344	-0.22027	-0.30183	-0.39844	-0.51037	-0.63748	-0.7795	-0.93611
-25	0.000167126	1.81762e-05				-27.5	-3.89135e-05	-0.00102	-0.00523	-0.01513	-0.03302	-0.06093	-0.10059	-0.15327	-0.22004	-0.30152	-0.39803	-0.50985	-0.63679	-0.77863	-0.93509
-24.5	0.000162649	1.77403e-05				-27.25	-3.89182e-05	-0.00102	-0.00522	-0.01511	-0.03298	-0.06086	-0.10049	-0.15312	-0.2198	-0.30119	-0.39759	-0.5093	-0.63606	-0.77778	-0.93404
-24	0.00015817	1.7303e-05				-27	-3.88668e-05	-0.00102	-0.00521	-0.01509	-0.03294	-0.06079	-0.10036	-0.15294	-0.21957	-0.30087	-0.39716	-0.50874	-0.63539	-0.7769	-0.93296
-23.5	0.000153701	1.68656e-05				-26.75	-3.88415e-05	-0.00102	-0.0052	-0.01507	-0.0329	-0.06071	-0.10024	-0.15277	-0.21932	-0.30055	-0.3967	-0.50816	-0.63467	-0.77598	-0.93185
-23	0.00014924	1.64278e-05				-26.5	-3.8772e-05	-0.00102	-0.0052	-0.01505	-0.03286	-0.06064	-0.10013	-0.1526	-0.21908	-0.30021	-0.39628	-0.5076	-0.63396	-0.77509	-0.93075
-22.5	0.00014478	1.59898e-05				-26.25	-3.87382e-05	-0.00101	-0.00519	-0.01503	-0.03282	-0.06057	-0.10001	-0.15242	-0.21882	-0.29988	-0.39583	-0.50704	-0.63321	-0.77418	-0.92961
-22	0.000140329	1.55519e-05				-26	-3.86851e-05	-0.00101	-0.00518	-0.01501	-0.03278	-0.06049	-0.0999	-0.15225	-0.21858	-0.29955	-0.39538	-0.50645	-0.63247	-0.77325	-0.92846
-21.5	0.000135898	1.51141e-05				-25.75	-3.86431e-05	-0.00101	-0.00517	-0.01499	-0.03274	-0.06042	-0.09978	-0.15207	-0.21833	-0.2992	-0.39494	-0.50587	-0.63171	-0.7723	-0.92731
-21	0.000131475	1.46767e-05				-25.5	-3.86125e-05	-0.00101	-0.00517	-0.01497	-0.03269	-0.06034	-0.09965	-0.15189	-0.21808	-0.29885	-0.39447	-0.50527	-0.63096	-0.77134	-0.92616
-20.5	0.000127069	1.42398e-05				-25.25	-3.85381e-05	-0.00101	-0.00516	-0.01495	-0.03265	-0.06027	-0.09954	-0.15171	-0.21782	-0.2985	-0.39401	-0.5047	-0.63019	-0.77039	-0.92501
-20	0.000122684	1.38037e-05				-25	-3.84815e-05	-0.00101	-0.00515	-0.01493	-0.03261	-0.06019	-0.09943	-0.15154	-0.21757	-0.29815	-0.39353	-0.50407	-0.62941	-0.76944	-0.92379
-19.5	0.00011833	1.33694e-05				-24.75	-3.84348e-05	-0.00101	-0.00514	-0.01491	-0.03256	-0.06011	-0.0993	-0.15135	-0.21731	-0.2978	-0.39307	-0.50344	-0.62864	-0.76844	-0.92258
-19	0.000113995	1.29361e-05				-24.5	-3.83925e-05	-0.001	-0.00514	-0.01489	-0.03252	-0.06004	-0.09918	-0.15117	-0.21705	-0.29745	-0.39258	-0.50281	-0.62785	-0.76744	-0.92132
-18.5	0.000109691	1.25035e-05				-24.25	-3.83606e-05	-0.001	-0.00513	-0.01487	-0.03247	-0.05996	-0.09906	-0.15099	-0.21679	-0.29708	-0.3921	-0.5022	-0.62706	-0.76642	-0.92009
-18	0.000105409	1.20729e-05				-24	-3.83012e-05	-0.001	-0.00512	-0.01485	-0.03243	-0.05988	-0.09893	-0.1508	-0.21652	-0.29673	-0.39161	-0.50156	-0.62625	-0.7654	-0.9188
-17.5	0.000101163	1.16448e-05				-23.75	-3.82549e-05	-0.000999802	-0.00511	-0.01482	-0.03239	-0.0598	-0.0988	-0.1506	-0.21626	-0.29635	-0.39111	-0.50091	-0.6254	-0.76436	-0.91751
-17	9.69618e-05	1.12182e-05				-23.5	-3.81856e-05	-0.000998108	-0.00511	-0.0148	-0.03234	-0.05971	-0.09868	-0.15041	-0.21598	-0.29598	-0.39061	-0.50026	-0.62457	-0.7633	-0.91616
-16.5	9.28007e-05	1.07947e-05				-23.25	-3.815e-05	-0.000996464	-0.0051	-0.01478	-0.0323	-0.05963	-0.09854	-0.15022	-0.2157	-0.29559	-0.39013	-0.49958	-0.62372	-0.76226	-0.91485
-16	8.86852e-05	1.03748e-05				-23	-3.80795e-05	-0.000994906	-0.00509	-0.01476	-0.03225	-0.05955	-0.09842	-0.15002	-0.21543	-0.2952	-0.3896	-0.4989	-0.62284	-0.76117	-0.91355
-15.5	8.46147e-05	9.95735e-06				-22.75	-3.80489e-05	-0.00099319	-0.00508	-0.01474	-0.0322	-0.05948	-0.09828	-0.14984	-0.21515	-0.29484	-0.38909	-0.49825	-0.62197	-0.76005	-0.91214
-15	8.05984e-05	9.54396e-06				-22.5	-3.79989e-05	-0.000991579	-0.00507	-0.01471	-0.03216	-0.05939	-0.09815	-0.14964	-0.21485	-0.29444	-0.38858	-0.49755	-0.62108	-0.75894	-0.91076
-14.5	7.66335e-05	9.13437e-06				-22.25	-3.79268e-05	-0.000989781	-0.00507	-0.01469	-0.03211	-0.05931	-0.09801	-0.14945	-0.21457	-0.29403	-0.38802	-0.49686	-0.62019	-0.75779	-0.90932
-14	7.27316e-05	8.72939e-06				-22	-3.78883e-05	-0.000988182	-0.00506	-0.01467	-0.03206	-0.05923	-0.09787	-0.14924	-0.21428	-0.29364	-0.38749	-0.49613	-0.61928	-0.75664	-0.90784
-13.5	6.88048e-05	8.32887e-06				-21.75	-3.78072e-05	-0.000986386	-0.00505	-0.01465	-0.03201	-0.05914	-0.09774	-0.14904	-0.21399	-0.29323	-0.38696	-0.49542	-0.61838	-0.75546	-0.90638
-13	6.50551e-05	7.93353e-06				-21.5	-3.77511e-05	-0.000984741	-0.00504	-0.01462	-0.03196	-0.05906	-0.09762	-0.14883	-0.21369	-0.29281	-0.38641	-0.49472	-0.61745	-0.75426	-0.90487
-12.5	6.13677e-05	7.54387e-06				-21.25	-3.76889e-05	-0.000983151	-0.00503	-0.0146	-0.03192	-0.05897	-0.09747	-0.14861	-0.21339	-0.29241	-0.38583	-0.49396	-0.6165	-0.75305	-0.90333
-12	5.77582e-05	7.16077e-06				-21	-3.76434e-05	-0.000981196	-0.00502	-0.01458	-0.03187	-0.05889	-0.09732	-0.1484	-0.21309	-0.29199	-0.38529	-0.49321	-0.61554	-0.75181	-0.9018
-11.5	5.42264e-05	6.77321e-06				-20.75	-3.75742e-05	-0.000979871	-0.00502	-0.01456	-0.03182	-0.0588	-0.09718	-0.14819	-0.21277	-0.29157	-0.38471	-0.49248	-0.61457	-0.75054	-0.90018
-11	5.07736e-05	6.40501e-06				-20.5	-3.75232e-05	-0.000978232	-0.00501	-0.01453	-0.03177	-0.05871	-0.09704	-0.14796	-0.21247	-0.29113	-0.38412	-0.49172	-0.61354	-0.74928	-0.89858
-10.5	4.74089e-05	6.04259e-06				-20.25	-3.748e-05	-0.000976597	-0.005	-0.01451	-0.03172	-0.05862	-0.09689	-0.14774	-0.21215	-0.29069	-0.38353	-0.49092	-0.61254	-0.74797	-0.89693
-10	4.4138e-05	5.68805e-06				-20	-3.74142e-05	-0.000974884	-0.00499	-0.01448	-0.03167	-0.05853	-0.09675	-0.14753	-0.21184	-0.29025	-0.38293	-0.49014	-0.61152	-0.74663	-0.89525
-9.5	4.09631e-05	5.34082e-06				-19.75	-3.7352e-05	-0.000973187	-0.00498	-0.01446	-0.03162	-0.05843	-0.09661	-0.1473	-0.21152	-0.28979	-0.38232	-0.48933	-0.61045	-0.74528	-0.89352
-9	3.78862e-05	5.00215e-06				-19.5	-3.72945e-05	-0.000971751	-0.00497	-0.01444	-0.03156	-0.05834	-0.09645	-0.14708	-0.21119	-0.28934	-0.38171	-0.48852	-0.60938	-0.74389	-0.89179
-8.5	3.49154e-05	4.67191e-06				-19.25	-3.72266e-05	-0.000969891	-0.00496	-0.01441	-0.03151	-0.05825	-0.0963	-0.14684	-0.21086	-0.28889	-0.38109	-0.4877	-0.60827	-0.74249	-0.88998
-8	3.20517e-05	4.35094e-06				-19	-3.71567e-05	-0.000968195	-0.00495	-0.01439	-0.03145	-0.05815	-0.09615	-0.14661	-0.21053	-0.28843	-0.38047	-0.48683	-0.60716	-0.74104	-0.88811
-7.5	2.92983e-05	4.03951e-06				-18.75	-3.7087e-05	-0.000966543	-0.00495	-0.01436	-0.0314	-0.05806	-0.09599	-0.14638	-0.2102	-0.28796	-0.3798	-0.48596	-0.60604	-0.73959	-0.88622
-7	2.66606e-05	3.7379e-06				-18.5	-3.70432e-05	-0.000964727	-0.00494	-0.01433	-0.03135	-0.05795	-0.09583	-0.14614	-0.20985	-0.28746	-0.37914	-0.48511	-0.60487	-0.73806	-0.88427
-6.5	2.41392e-05	3.44664e-06				-18.25	-3.69723e-05	-0.000963028	-0.00493	-0.01431	-0.03129	-0.05786	-0.09567	-0.1459	-0.2095	-0.28697	-0.3785	-0.48421	-0.60369	-0.7365	-0.88225
-6	2.17449e-05	3.16664e-06				-18	-3.69039e-05	-0.000961272	-0.00492	-0.01428	-0.03124	-0.05776	-0.09551	-0.14566	-0.20915	-0.28648	-0.3778	-0.48328	-0.60252	-0.73491	-0.88021
-5.5	1.94693e-05	2.89737e-06				-17.75	-3.6806e-05	-0.000959699	-0.00491	-0.01426	-0.03118	-0.05766	-0.09534	-0.1454	-0.20878	-0.28597	-0.3771	-0.48235	-0.60129	-0.73326	-0.87806
-5	1.732e-05	2.63932e-06				-17.5	-3.67224e-05	-0.000957918	-0.0049	-0.01423	-0.03112	-0.05756	-0.09518	-0.14515	-0.20842	-0.28546	-0.3764	-0.48139	-0.60003	-0.73162	-0.87583
-4.5	1.53003e-05	2.39281e-06				-17.25	-3.66631e-05	-0.000955763	-0.00489	-0.0142	-0.03107	-0.05745	-0.09501	-0.1449	-0.20804	-0.28493	-0.37571	-0.48041	-0.59871	-0.72989	-0.87357
-4	1.34093e-05	2.1578e-06				-17	-3.65861e-05	-0.000953761	-0.00488	-0.01418	-0.03101	-0.05735	-0.09484	-0.14463	-0.20766	-0.2844	-0.37496	-0.47941	-0.5974	-0.7281	-0.87127
-3.5	1.16516e-05	1.93453e-06				-16.75	-3.65539e-05	-0.000951728	-0.00487	-0.01415	-0.03095	-0.05724	-0.09467	-0.14436	-0.20728	-0.28386	-0.37421	-0.4784	-0.59603	-0.72631	-0.86887
-3	1.00285e-05	1.72368e-06				-16.5	-3.64744e-05	-0.000949864	-0.00486	-0.01412	-0.03089	-0.05713	-0.0945	-0.1441	-0.20689	-0.2833	-0.37345	-0.47737	-0.59463	-0.72447	-0.86639
-2.5	8.54121e-06	1.52509e-06				-16.25	-3.64072e-05	-0.000948102	-0.00485	-0.01409	-0.03084	-0.05703	-0.09432	-0.14383	-0.2065	-0.28274	-0.37267	-0.47629	-0.59322	-0.72256	-0.86379
-2	7.18946e-06	1.33873e-06				-16	-3.63611e-05	-0.000946076	-0.00484	-0.01407	-0.03077	-0.05691	-0.09413	-0.14356	-0.20611	-0.28216	-0.37188	-0.4752	-0.59172	-0.72055	-0.8611
-1.5	5.94627e-06	1.16464e-06				-15.75	-3.63053e-05	-0.000944157	-0.00483	-0.01404	-0.03071	-0.0568	-0.09395	-0.14327	-0.20569	-0.28158	-0.37105	-0.47407	-0.59018	-0.71849	-0.85834
-1	4.86585e-06	1.0031e-06				-15.5	-3.62238e-05	-0.000941981	-0.00482	-0.01401	-0.03065	-0.05669	-0.09376	-0.14298	-0.20527	-0.28097	-0.37022	-0.47293	-0.5886	-0.71637	-0.85544
-0.5	3.91261e-06	8.53846e-07				-15.25	-3.6168e-05	-0.000940161	-0.00481	-0.01398	-0.03059	-0.05657	-0.09357	-0.14269	-0.20485	-0.28037	-0.36935	-0.47176	-0.58699	-0.71412	-0.85243
0	3.08578e-06	7.17114e-07				-15	-3.61197e-05	-0.00093828	-0.0048	-0.01395	-0.03052	-0.05646	-0.09337	-0.14239	-0.2044	-0.27973	-0.36847	-0.47054	-0.58531	-0.71182	-0.84934
0.5	2.37325e-06	5.89837e-07				-14.75	-3.60048e-05	-0.000936122	-0.00479	-0.01392	-0.03046	-0.05634	-0.09318	-0.14209	-0.20393	-0.2791	-0.36759	-0.46926	-0.58355	-0.7094	-0.84607
1	1.78806e-06	4.79049e-07				-14.5	-3.59354e-05	-0.000934103	-0.00478	-0.01389	-0.03039	-0.05622	-0.09297	-0.14178	-0.20348	-0.27843	-0.36662	-0.46798	-0.58175	-0.70692	-0.8426
1.5	1.30031e-06	3.79699e-07				-14.25	-3.5859e-05	-0.000932021	-0.00477	-0.01386	-0.03032	-0.0561	-0.09278	-0.14146	-0.20301	-0.27774	-0.36569	-0.46662	-0.57987	-0.70431	-0.83901
2	9.10229e-07	2.92865e-07				-14	-3.57828e-05	-0.000929738	-0.00476	-0.01382	-0.03025	-0.05597	-0.09256	-0.14114	-0.20253	-0.27704	-0.3647	-0.46523	-0.5779	-0.70158	-0.83524
2.5	6.06121e-07	2.18281e-07				-13.75	-3.57102e-05	-0.000927623	-0.00475	-0.01379	-0.03018	-0.05584	-0.09235	-0.14081	-0.20204	-0.27634	-0.36367	-0.46379	-0.57587	-0.69874	-0.83131
3	3.81079e-07	1.55699e-07				-13.5	-3.56354e-05	-0.000925411	-0.00474	-0.01376	-0.03011	-0.05571	-0.09214	-0.14047	-0.20154	-0.2756	-0.36263	-0.46228	-0.57376	-0.69576	-0.82716
3.5	2.22031e-07	1.04915e-07				-13.25	-3.5567e-05	-0.000923214	-0.00473	-0.01373	-0.03004	-0.05558	-0.09192	-0.14013	-0.20102	-0.27484	-0.36153	-0.4607	-0.57154	-0.6926	-0.82282
4	1.16668e-07	6.55674e-08				-13	-3.54766e-05	-0.000921119	-0.00471	-0.01369	-0.02997	-0.05545	-0.09169	-0.13977	-0.20048	-0.27406	-0.36038	-0.45907	-0.56919	-0.68932	-0.81823
4.5	5.36393e-08	3.66377e-08				-12.75	-3.53818e-05	-0.000918797	-0.0047	-0.01366	-0.0299	-0.05531	-0.09146	-0.13942	-0.19994	-0.27325	-0.3592	-0.45737	-0.56675	-0.68586	-0.81341
5	1.98291e-08	1.75203e-08				-12.5	-3.53224e-05	-0.000916479	-0.00469	-0.01363	-0.02982	-0.05517	-0.09122	-0.13904	-0.19938	-0.27241	-0.35796	-0.45558	-0.56413	-0.68221	-0.80838
5.5	5.57951e-09	6.7343e-09				-12.25	-3.52577e-05	-0.00091431	-0.00468	-0.01359	-0.02974	-0.05502	-0.09098	-0.13866	-0.19879	-0.27154	-0.3567	-0.4537	-0.56141	-0.67832	-0.80303
6	9.70082e-10	1.74117e-09				-12	-3.51707e-05	-0.000911786	-0.00467	-0.01355	-0.02966	-0.05488	-0.09073	-0.13827	-0.1982	-0.27063	-0.35534	-0.4517	-0.55855	-0.67425	-0.79742
6.5	9.94366e-11	2.85438e-10				-11.75	-3.5078e-05	-0.000909095	-0.00465	-0.01352	-0.02959	-0.05473	-0.09049	-0.13787	-0.19756	-0.26968	-0.35394	-0.44965	-0.55553	-0.66996	-0.79153
7	5.26477e-12	2.67717e-11				-11.5	-3.49922e-05	-0.000906746	-0.00464	-0.01348	-0.02951	-0.05457	-0.09022	-0.13744	-0.19692	-0.2687	-0.35245	-0.44745	-0.55235	-0.66543	-0.78531
7.5	1.60337e-13	9.98758e-13				-11.25	-3.49006e-05	-0.000904381	-0.00463	-0.01344	-0.02942	-0.05442	-0.08996	-0.13701	-0.19625	-0.26768	-0.35089	-0.44513	-0.54895	-0.66064	-0.77876
8	2.68973e-14	3.68324e-14				-11	-3.48098e-05	-0.000901857	-0.00461	-0.0134	-0.02934	-0.05426	-0.08967	-0.13657	-0.19554	-0.2666	-0.34926	-0.44269	-0.54535	-0.65553	-0.77188
8.5	2.27722e-14	1.77696e-14				-10.75	-3.4727e-05	-0.000899341	-0.0046	-0.01336	-0.02925	-0.05409	-0.08939	-0.13609	-0.19482	-0.26547	-0.34754	-0.44008	-0.54157	-0.65021	-0.76467
9	2.12216e-14	1.70463e-14				-10.5	-3.46521e-05	-0.000896801	-0.00459	-0.01332	-0.02916	-0.05392	-0.0891	-0.13562	-0.19405	-0.26427	-0.34572	-0.43733	-0.53754	-0.64454	-0.75707
9.5	2.0331e-14	1.7095e-14				-10.25	-3.4559e-05	-0.000894136	-0.00457	-0.01328	-0.02907	-0.05375	-0.0888	-0.13512	-0.19325	-0.26301	-0.34377	-0.43441	-0.53327	-0.63857	-0.74911
10	2.02333e-14	1.6195e-14				-10	-3.44431e-05	-0.000891689	-0.00456	-0.01324	-0.02897	-0.05357	-0.08848	-0.1346	-0.19241	-0.26169	-0.34171	-0.43128	-0.52872	-0.63227	-0.74076
10.5	1.95258e-14	1.68036e-14				-9.75	-3.437e-05	-0.000888999	-0.00455	-0.0132	-0.02888	-0.05338	-0.08815	-0.13404	-0.19151	-0.26027	-0.33952	-0.42793	-0.5239	-0.62564	-0.73203
11	2.16138e-14	1.7321e-14				-9.5	-3.42738e-05	-0.00088613	-0.00453	-0.01316	-0.02878	-0.05319	-0.08781	-0.13347	-0.19057	-0.25877	-0.33715	-0.42439	-0.5188	-0.61865	-0.72285
11.5	2.0661e-14	1.80556e-14				-9.25	-3.41653e-05	-0.000883359	-0.00452	-0.01311	-0.02868	-0.05299	-0.08745	-0.13287	-0.18958	-0.25717	-0.33466	-0.42061	-0.5134	-0.6113	-0.7133
12	2.22877e-14	1.75938e-14				-9	-3.40574e-05	-0.000880457	-0.0045	-0.01307	-0.02857	-0.05278	-0.08709	-0.13224	-0.18853	-0.25547	-0.33197	-0.41658	-0.50765	-0.60355	-0.70329
12.5	2.267e-14	1.84418e-14				-8.75	-3.39337e-05	-0.000877366	-0.00448	-0.01302	-0.02846	-0.05256	-0.0867	-0.13157	-0.18741	-0.25363	-0.32909	-0.4123	-0.5016	-0.59541	-0.69266
13	2.40417e-14	1.84905e-14				-8.5	-3.38313e-05	-0.000874413	-0.00447	-0.01297	-0.02835	-0.05234	-0.08629	-0.13085	-0.18621	-0.25167	-0.32601	-0.40773	-0.49517	-0.58686	-0.68173
13.5	2.45517e-14	1.97153e-14				-8.25	-3.37346e-05	-0.00087147	-0.00445	-0.01292	-0.02823	-0.05211	-0.08586	-0.1301	-0.18493	-0.24955	-0.3227	-0.40286	-0.48839	-0.57791	-0.6704
14	2.54004e-14	2.02098e-14				-8	-3.36344e-05	-0.000868346	-0.00444	-0.01287	-0.02811	-0.05186	-0.08541	-0.1293	-0.18354	-0.24727	-0.31918	-0.39765	-0.48124	-0.56852	-0.65858
14.5	2.70856e-14	2.03686e-14				-7.75	-3.35169e-05	-0.000865086	-0.00442	-0.01281	-0.02798	-0.0516	-0.08492	-0.12843	-0.18205	-0.24482	-0.31536	-0.39214	-0.4737	-0.55872	-0.64627
15	2.69464e-14	2.14624e-14				-7.5	-3.34148e-05	-0.000861675	-0.0044	-0.01276	-0.02785	-0.05133	-0.0844	-0.1275	-0.18044	-0.24218	-0.3113	-0.3863	-0.46578	-0.54846	-0.63351
15.5	2.92609e-14	2.27271e-14				-7.25	-3.32993e-05	-0.000858219	-0.00438	-0.0127	-0.02772	-0.05105	-0.08386	-0.1265	-0.17871	-0.23934	-0.30695	-0.3801	-0.45743	-0.53775	-0.62024
16	3.07028e-14	2.298e-14				-7	-3.31844e-05	-0.000854672	-0.00436	-0.01264	-0.02757	-0.05075	-0.08326	-0.12541	-0.17682	-0.23625	-0.3023	-0.37353	-0.44866	-0.52657	-0.60651
16.5	3.18555e-14	2.52421e-14				-6.75	-3.30588e-05	-0.000850979	-0.00434	-0.01258	-0.02742	-0.05042	-0.08262	-0.12424	-0.17477	-0.23293	-0.29733	-0.36659	-0.43947	-0.51494	-0.59225
17	3.33327e-14	2.70895e-14				-6.5	-3.29026e-05	-0.000847468	-0.00432	-0.01251	-0.02726	-0.05008	-0.08193	-0.12295	-0.17253	-0.22935	-0.29203	-0.35924	-0.42983	-0.50283	-0.57749
17.5	3.45814e-14	2.72885e-14				-6.25	-3.28005e-05	-0.000843773	-0.0043	-0.01244	-0.02709	-0.0497	-0.08119	-0.12155	-0.1701	-0.2255	-0.28639	-0.35151	-0.41977	-0.49021	-0.56224
18	3.66796e-14	2.8119e-14				-6	-3.26504e-05	-0.000840077	-0.00428	-0.01237	-0.0269	-0.0493	-0.08037	-0.12002	-0.16746	-0.22136	-0.28041	-0.34339	-0.40928	-0.47717	-0.54648
18.5	3.78979e-14	2.9139e-14				-5.75	-3.25205e-05	-0.000835867	-0.00426	-0.0123	-0.02671	-0.04887	-0.07947	-0.11834	-0.16459	-0.21692	-0.27404	-0.33482	-0.3983	-0.4636	-0.53017
19	4.03551e-14	3.12466e-14				-5.5	-3.23811e-05	-0.000831764	-0.00423	-0.01221	-0.0265	-0.04839	-0.07849	-0.11649	-0.16148	-0.21215	-0.26729	-0.32582	-0.38683	-0.44952	-0.51334
19.5	4.20249e-14	3.30763e-14				-5.25	-3.22349e-05	-0.000827567	-0.00421	-0.01213	-0.02627	-0.04786	-0.0774	-0.11447	-0.15811	-0.20705	-0.26016	-0.31637	-0.37488	-0.43492	-0.49595
20	4.37148e-14	3.48896e-14				-5	-3.20741e-05	-0.000823005	-0.00418	-0.01203	-0.02602	-0.04729	-0.07619	-0.11224	-0.15445	-0.20161	-0.25262	-0.3065	-0.36246	-0.4198	-0.47802
20.5	4.64804e-14	3.55815e-14				-4.75	-3.19228e-05	-0.000818259	-0.00415	-0.01193	-0.02575	-0.04664	-0.07485	-0.10979	-0.1505	-0.19579	-0.24465	-0.29614	-0.34952	-0.40415	-0.45953
21	4.86058e-14	3.74558e-14				-4.5	-3.17471e-05	-0.000813141	-0.00412	-0.01182	-0.02544	-0.04592	-0.07336	-0.10711	-0.14624	-0.1896	-0.23626	-0.28533	-0.3361	-0.38797	-0.44049
21.5	5.09013e-14	3.90065e-14				-4.25	-3.15598e-05	-0.000807729	-0.00409	-0.0117	-0.02511	-0.04511	-0.0717	-0.10417	-0.14164	-0.18302	-0.22741	-0.27401	-0.32213	-0.37122	-0.42086
22	5.35312e-14	4.07829e-14				-4	-3.13844e-05	-0.000802381	-0.00405	-0.01157	-0.02473	-0.0442	-0.06979	-0.10098	-0.13672	-0.17605	-0.21813	-0.26223	-0.30767	-0.35395	-0.4007
22.5	5.66966e-14	4.27297e-14				-3.75	-3.12091e-05	-0.000796272	-0.00401	-0.01142	-0.02429	-0.04317	-0.06784	-0.09749	-0.13143	-0.16866	-0.20839	-0.24992	-0.29266	-0.33611	-0.37993
23	5.80838e-14	4.5267e-14				-3.5	-3.1021e-05	-0.000789807	-0.00397	-0.01125	-0.0238	-0.042	-0.06558	-0.0937	-0.12577	-0.16084	-0.19817	-0.23712	-0.27711	-0.31771	-0.35859
23.5	6.04474e-14	4.66078e-14				-3.25	-3.07748e-05	-0.000782738	-0.00392	-0.01106	-0.02324	-0.04068	-0.06308	-0.0896	-0.11974	-0.1526	-0.18749	-0.2238	-0.26103	-0.29875	-0.33667
24	6.48346e-14	4.86076e-14				-3	-3.05346e-05	-0.000775209	-0.00386	-0.01084	-0.02258	-0.03919	-0.06031	-0.08515	-0.1133	-0.14389	-0.17629	-0.20994	-0.24437	-0.27919	-0.31414
24.5	6.63502e-14	5.11209e-14				-2.75	-3.03034e-05	-0.000766685	-0.0038	-0.01058	-0.02182	-0.03749	-0.05726	-0.08035	-0.10645	-0.13473	-0.16459	-0.19554	-0.22714	-0.25903	-0.291
25	6.9632e-14	5.29848e-14				-2.5	-3.00131e-05	-0.000756949	-0.00373	-0.01027	-0.02092	-0.03558	-0.05392	-0.07519	-0.09917	-0.12507	-0.15237	-0.18059	-0.20933	-0.23829	-0.26726
25.5	7.23584e-14	5.5386e-14				-2.25	-2.97042e-05	-0.000745975	-0.00364	-0.00989	-0.01988	-0.03344	-0.05026	-0.06957	-0.09145	-0.11494	-0.13962	-0.16506	-0.19094	-0.21695	-0.24291
26	2.42491e-13	5.79084e-14				-2	-2.93809e-05	-0.000733003	-0.00353	-0.00943	-0.01867	-0.03105	-0.04627	-0.06393	-0.08327	-0.10429	-0.12631	-0.14896	-0.17193	-0.19498	-0.21795
26.5	7.87359e-14	6.02952e-14				-1.75	-2.90044e-05	-0.000716776	-0.00339	-0.00887	-0.01727	-0.02839	-0.04194	-0.0576	-0.0746	-0.09311	-0.11243	-0.13225	-0.15232	-0.17241	-0.1924
27	8.25508e-14	6.2933e-14				-1.5	-2.85544e-05	-0.000689577	-0.00321	-0.00819	-0.01565	-0.02545	-0.03725	-0.05084	-0.0654	-0.08139	-0.09798	-0.11497	-0.13212	-0.14926	-0.16628
27.5	8.60535e-14	6.64567e-14				-1.25	-2.80063e-05	-0.000663068	-0.00297	-0.00735	-0.0138	-0.02219	-0.03218	-0.04363	-0.05624	-0.06904	-0.08294	-0.09707	-0.11131	-0.12552	-0.13961
28	9.00383e-14	6.85644e-14				-1	-2.72924e-05	-0.000621458	-0.00265	-0.00622	-0.01169	-0.01859	-0.02678	-0.03599	-0.04614	-0.05692	-0.06728	-0.07864	-0.08998	-0.10129	-0.11248
28.5	9.32308e-14	7.26537e-14				-0.75	-2.62452e-05	-0.000555461	-0.00222	-0.00507	-0.00931	-0.01463	-0.02096	-0.02797	-0.03556	-0.04366	-0.05205	-0.05957	-0.06802	-0.07655	-0.0849
29	9.70141e-14	7.47494e-14				-0.5	-2.43293e-05	-0.000447964	-0.00168	-0.00367	-0.00633	-0.01031	-0.01467	-0.01955	-0.02472	-0.03008	-0.03563	-0.04133	-0.04707	-0.05136	-0.05687
29.5	1.01805e-13	7.82398e-14				-0.25	-1.90949e-05	-0.000279969	-0.000974224	-0.00208	-0.00353	-0.0051	-0.00794	-0.01056	-0.01338	-0.01631	-0.01926	-0.02217	-0.02505	-0.02789	-0.03071
30	1.04754e-13	8.17755e-14				0	-9.92008e-08	-3.01068e-06	-6.27244e-06	-1.94113e-05	-3.40751e-05	-4.90353e-05	-5.88585e-05	-6.65254e-05	-7.25368e-05	-7.68119e-05	-0.000229204	-0.00027251	-0.000305176	-0.00033919	-0.000367751
