# Supplementary material for: Wafer-scale organic-on-III-V monolithic heterogeneous integration for active-matrix micro-LED displays
Source: Nat Commun. 2023 Nov 1;14:6985. doi: 10.1038/s41467-023-42443-8 (PMC10620182; doi:10.1038/s41467-023-42443-8)
Supplement: Supplementary file 5 — Source Data [file 41467_2023_42443_MOESM5_ESM.zip › Source Data_Fig. 2c.xlsx]

## Sheet: Sheet1
Constant current bias stability @ VGS=-10 V, VDS=-2 V
Time (s)	|ID| (mA)
2.2428	0.91181
3.33307	0.91292
4.42375	0.91372
5.51442	0.91436
6.60507	0.91489
7.69575	0.91534
8.78645	0.91574
9.87713	0.91607
10.9678	0.91638
12.0585	0.91666
13.1492	0.91692
14.2399	0.91715
15.3305	0.91736
16.4212	0.91757
17.5119	0.91776
18.6026	0.91793
19.6933	0.9181
20.7839	0.91825
21.8746	0.91839
22.9653	0.91853
24.056	0.91867
25.1467	0.9188
26.2373	0.91892
27.328	0.91903
28.4187	0.91914
29.5094	0.91924
30.6001	0.91934
31.6908	0.91944
32.7815	0.91954
33.8722	0.91963
34.9629	0.91972
36.0536	0.9198
37.1443	0.91988
38.235	0.91996
39.3257	0.92004
40.4164	0.9201
41.507	0.92017
42.5978	0.92025
43.6885	0.92031
44.7791	0.92037
45.8698	0.92044
46.9605	0.92051
48.0512	0.92056
49.1419	0.9206
50.2326	0.92067
51.3233	0.92072
52.4139	0.92076
53.5046	0.92082
54.5953	0.92087
55.686	0.92092
56.7767	0.92096
57.8674	0.92102
58.958	0.92107
60.0487	0.9211
61.1394	0.92114
62.23	0.92118
63.3207	0.92121
64.4114	0.92125
65.5021	0.92128
66.5928	0.92133
67.6834	0.92137
68.7742	0.92139
69.8648	0.92143
70.9555	0.92146
72.0461	0.92149
73.1368	0.92153
74.2274	0.92155
75.3181	0.92159
76.4088	0.92162
77.4994	0.92164
78.5901	0.92167
79.6808	0.92169
80.7715	0.92173
81.8621	0.92175
82.9528	0.92177
84.0435	0.9218
85.1341	0.92182
86.2248	0.92184
87.3154	0.92186
88.4061	0.92189
89.4968	0.9219
90.5875	0.92193
91.6781	0.92194
92.7688	0.92197
93.8594	0.92199
94.9501	0.92201
96.0408	0.92202
97.1315	0.92205
98.2222	0.92207
99.3128	0.92209
100.403	0.9221
101.494	0.92212
102.585	0.92215
103.676	0.92216
104.766	0.92217
105.857	0.9222
106.948	0.9222
108.038	0.92223
109.129	0.92223
110.22	0.92225
111.31	0.92227
112.401	0.92229
113.492	0.92229
114.582	0.9223
115.673	0.92231
116.764	0.92232
117.854	0.92233
118.945	0.92234
120.036	0.92236
121.126	0.92238
122.217	0.9224
123.308	0.9224
124.398	0.92241
125.489	0.92241
126.58	0.92241
127.67	0.92244
128.761	0.92244
129.852	0.92245
130.942	0.92246
132.033	0.92246
133.124	0.92247
134.214	0.92247
135.305	0.92249
136.396	0.9225
137.486	0.92251
138.577	0.92253
139.668	0.92252
140.758	0.92254
141.849	0.92255
142.94	0.92255
144.03	0.92257
145.121	0.92256
146.212	0.92257
147.302	0.92258
148.393	0.92258
149.484	0.9226
150.575	0.9226
151.665	0.92261
152.756	0.92261
153.847	0.92262
154.937	0.92262
156.028	0.92262
157.119	0.92262
158.209	0.92264
159.3	0.92263
160.391	0.92264
161.481	0.92264
162.572	0.92265
163.663	0.92265
164.753	0.92266
165.844	0.92266
166.935	0.92266
168.025	0.92267
169.116	0.92267
170.207	0.92268
171.297	0.92267
172.388	0.92266
173.479	0.92267
174.569	0.92267
175.66	0.92268
176.751	0.92269
177.841	0.9227
178.932	0.9227
180.023	0.9227
181.114	0.92271
182.204	0.92272
183.295	0.92272
184.386	0.92273
185.476	0.92272
186.567	0.92274
187.658	0.92273
188.748	0.92273
189.839	0.92274
190.93	0.92275
192.02	0.92276
193.111	0.92275
194.202	0.92275
195.292	0.92275
196.383	0.92275
197.474	0.92276
198.564	0.92274
199.655	0.92276
200.746	0.92275
201.836	0.92275
202.927	0.92276
204.018	0.92275
205.108	0.92275
206.199	0.92275
207.29	0.92274
208.38	0.92275
209.471	0.92274
210.562	0.92274
211.652	0.92274
212.743	0.92274
213.834	0.92274
214.924	0.92274
216.015	0.92274
217.106	0.92274
218.196	0.92274
219.287	0.92274
220.378	0.92274
221.468	0.92273
222.559	0.92273
223.65	0.92274
224.74	0.92273
225.831	0.92274
226.922	0.92273
228.012	0.92273
229.103	0.92272
230.194	0.92272
231.284	0.92272
232.375	0.92271
233.466	0.92271
234.556	0.92271
235.647	0.9227
236.738	0.9227
237.828	0.92269
238.919	0.9227
240.01	0.92269
241.1	0.9227
242.191	0.9227
243.282	0.92269
244.372	0.9227
245.463	0.92269
246.554	0.92269
247.644	0.92269
248.735	0.92269
249.826	0.92269
250.916	0.92269
252.007	0.92268
253.098	0.92268
254.188	0.92267
255.279	0.92267
256.37	0.92267
257.46	0.92266
258.551	0.92266
259.642	0.92265
260.732	0.92267
261.823	0.92265
262.914	0.92266
264.004	0.92265
265.095	0.92265
266.186	0.92265
267.276	0.92264
268.367	0.92264
269.458	0.92264
270.548	0.92264
271.639	0.92263
272.73	0.92263
273.82	0.92263
274.911	0.92263
276.002	0.92263
277.093	0.92261
278.183	0.92261
279.274	0.9226
280.365	0.92261
281.455	0.92261
282.546	0.9226
283.637	0.9226
284.727	0.92258
285.818	0.92259
286.909	0.92258
287.999	0.92258
289.09	0.92258
290.181	0.92257
291.271	0.92257
292.362	0.92256
293.453	0.92256
294.543	0.92255
295.634	0.92255
296.725	0.92254
297.815	0.92254
298.906	0.92253
299.997	0.92251
301.087	0.92252
302.178	0.92251
303.269	0.92252
304.359	0.92251
305.45	0.9225
306.541	0.9225
307.631	0.92249
308.722	0.92249
309.813	0.92248
310.903	0.92249
311.994	0.92249
313.085	0.92248
314.175	0.92247
315.266	0.92246
316.357	0.92245
317.447	0.92244
318.538	0.92243
319.629	0.92244
320.719	0.92244
321.81	0.92243
322.901	0.92242
323.991	0.92242
325.082	0.92242
326.173	0.92241
327.263	0.92241
328.354	0.9224
329.445	0.9224
330.535	0.92239
331.626	0.92239
332.717	0.92238
333.807	0.92236
334.898	0.92236
335.989	0.92235
337.079	0.92235
338.17	0.92234
339.261	0.92233
340.351	0.92232
341.442	0.92232
342.533	0.92231
343.623	0.92231
344.714	0.9223
345.805	0.92231
346.895	0.92229
347.986	0.92229
349.077	0.92228
350.167	0.92227
351.258	0.92228
352.349	0.92226
353.439	0.92225
354.53	0.92225
355.621	0.92225
356.711	0.92225
357.802	0.92224
358.893	0.92226
359.983	0.92225
361.074	0.92225
362.165	0.92225
363.255	0.92224
364.346	0.92224
365.437	0.92223
366.527	0.92223
367.618	0.92223
368.709	0.92221
369.799	0.9222
370.89	0.92219
371.981	0.92219
373.071	0.92218
374.162	0.92218
375.253	0.92217
376.343	0.92216
377.434	0.92216
378.525	0.92215
379.615	0.92214
380.706	0.92213
381.797	0.92214
382.887	0.92213
383.978	0.92213
385.069	0.92212
386.159	0.92211
387.25	0.92211
388.341	0.92209
389.431	0.92208
390.522	0.92207
391.613	0.92208
392.703	0.92207
393.794	0.92216
394.884	0.92205
395.975	0.92204
397.066	0.92204
398.156	0.92204
399.247	0.92204
400.338	0.92202
401.429	0.92203
402.519	0.92201
403.61	0.92201
404.701	0.922
405.791	0.92199
406.882	0.92199
407.973	0.92199
409.063	0.92197
410.154	0.92198
411.245	0.92197
412.335	0.92196
413.426	0.92196
414.517	0.92193
415.607	0.92195
416.698	0.92192
417.789	0.92192
418.879	0.92191
419.97	0.92191
421.061	0.92189
422.151	0.92189
423.242	0.92188
424.333	0.92189
425.423	0.92186
426.514	0.92186
427.605	0.92185
428.695	0.92184
429.786	0.92185
430.877	0.92184
431.967	0.92184
433.058	0.92183
434.149	0.92182
435.239	0.92182
436.33	0.9218
437.421	0.92181
438.511	0.92179
439.602	0.92179
440.693	0.92178
441.783	0.92177
442.874	0.92177
443.965	0.92175
445.055	0.92176
446.146	0.92173
447.237	0.92173
448.327	0.92172
449.418	0.92172
450.509	0.92173
451.599	0.92171
452.69	0.92171
453.781	0.92169
454.871	0.92169
455.962	0.92169
457.053	0.92168
458.143	0.92167
459.234	0.92165
460.325	0.92165
461.415	0.92165
462.506	0.92165
463.597	0.92163
464.687	0.92162
465.778	0.92163
466.869	0.92162
467.959	0.92161
469.05	0.92161
470.141	0.9216
471.231	0.92159
472.322	0.92158
473.413	0.92158
474.503	0.92158
475.594	0.92157
476.685	0.92156
477.775	0.92155
478.866	0.92155
479.957	0.92155
481.047	0.92153
482.138	0.92153
483.229	0.92151
484.319	0.92151
485.41	0.92149
486.501	0.92148
487.591	0.92147
488.682	0.92147
489.773	0.92146
490.863	0.92146
491.954	0.92145
493.045	0.92144
494.135	0.92144
495.226	0.92142
496.317	0.92141
497.407	0.92142
498.498	0.9214
499.589	0.9214
500.679	0.92139
501.77	0.92138
502.861	0.92138
503.951	0.92138
505.042	0.92136
506.133	0.92137
507.223	0.92136
508.314	0.92135
509.405	0.92135
510.495	0.92133
511.586	0.92133
512.677	0.92132
513.767	0.92132
514.858	0.92131
515.949	0.9213
517.039	0.92129
518.13	0.92128
519.221	0.92128
520.311	0.92127
521.402	0.92126
522.493	0.92126
523.583	0.92125
524.674	0.92125
525.764	0.92124
526.855	0.92124
527.946	0.92122
529.036	0.92122
530.127	0.92121
531.218	0.9212
532.308	0.9212
533.399	0.92118
534.49	0.92118
535.58	0.92116
536.671	0.92117
537.762	0.92116
538.852	0.92116
539.943	0.92115
541.034	0.92114
542.125	0.92114
543.215	0.92112
544.306	0.92112
545.397	0.9211
546.487	0.92109
547.578	0.92109
548.669	0.92108
549.759	0.92108
550.85	0.92107
551.941	0.92106
553.031	0.92105
554.122	0.92103
555.213	0.92103
556.303	0.92103
557.394	0.92103
558.485	0.92102
559.575	0.92101
560.666	0.921
561.757	0.921
562.847	0.92098
563.938	0.92098
565.029	0.92096
566.119	0.92095
567.21	0.92095
568.301	0.92095
569.392	0.92094
570.482	0.92093
571.573	0.92091
572.664	0.92091
573.754	0.92091
574.845	0.92089
575.936	0.92089
577.026	0.92088
578.117	0.92086
579.208	0.92084
580.298	0.92085
581.389	0.92084
582.48	0.92084
583.571	0.92082
584.661	0.92081
585.752	0.92081
586.843	0.9208
587.933	0.92078
589.024	0.92078
590.115	0.92078
591.205	0.92078
592.296	0.92077
593.387	0.92076
594.477	0.92076
595.568	0.92075
596.659	0.92074
597.749	0.92072
598.84	0.92073
599.931	0.92072
601.021	0.9207
602.112	0.9207
603.203	0.92068
604.294	0.92067
605.384	0.92067
606.475	0.92066
607.566	0.92066
608.656	0.92065
609.747	0.92064
610.838	0.92063
611.928	0.92063
613.019	0.92062
614.11	0.9206
615.2	0.9206
616.291	0.92058
617.382	0.92058
618.472	0.92058
619.563	0.92057
620.654	0.92058
621.744	0.92055
622.835	0.92056
623.926	0.92054
625.016	0.92054
626.107	0.92053
627.198	0.92052
628.288	0.92052
629.379	0.92051
630.47	0.92049
631.56	0.92049
632.651	0.92048
633.742	0.92045
634.832	0.92046
635.923	0.92045
637.014	0.92045
638.104	0.92043
639.195	0.92043
640.286	0.92042
641.376	0.92043
642.467	0.92042
643.558	0.92041
644.648	0.9204
645.739	0.92038
646.83	0.92037
647.921	0.92035
649.011	0.92037
650.102	0.92036
651.192	0.92035
652.283	0.92034
653.374	0.92034
654.465	0.92033
655.555	0.92033
656.646	0.92032
657.737	0.92032
658.827	0.9203
659.918	0.92029
661.009	0.92029
662.099	0.92028
663.19	0.92027
664.281	0.92027
665.371	0.92027
666.462	0.92026
667.553	0.92024
668.643	0.92024
669.734	0.92022
670.825	0.92022
671.915	0.92022
673.006	0.92021
674.097	0.9202
675.187	0.92019
676.278	0.92018
677.369	0.92018
678.459	0.92017
679.55	0.92016
680.641	0.92013
681.731	0.92013
682.822	0.92013
683.913	0.92011
685.003	0.92012
686.094	0.9201
687.185	0.9201
688.276	0.92007
689.366	0.92006
690.457	0.92006
691.548	0.92005
692.638	0.92007
693.729	0.92005
694.82	0.92004
695.91	0.92003
697.001	0.92002
698.092	0.92004
699.182	0.92002
700.273	0.92002
701.364	0.92
702.454	0.91998
703.545	0.91997
704.636	0.91996
705.727	0.91996
706.817	0.91995
707.908	0.91995
708.999	0.91993
710.089	0.91993
711.18	0.91991
712.271	0.9199
713.361	0.91989
714.452	0.91989
715.543	0.91989
716.633	0.91987
717.724	0.91988
718.815	0.91987
719.905	0.91986
720.996	0.91985
722.087	0.91985
723.177	0.91984
724.268	0.91983
725.359	0.91982
726.45	0.91982
727.54	0.91981
728.631	0.9198
729.722	0.9198
730.812	0.91979
731.903	0.91979
732.994	0.91978
734.084	0.91977
735.175	0.91976
736.266	0.91974
737.356	0.91974
738.447	0.91971
739.538	0.91971
740.628	0.9197
741.719	0.9197
742.81	0.9197
743.9	0.91968
744.991	0.91967
746.082	0.91968
747.172	0.91968
748.263	0.91966
749.354	0.91966
750.445	0.91964
751.535	0.91964
752.626	0.91963
753.717	0.91963
754.807	0.9196
755.898	0.91961
756.989	0.91959
758.079	0.91959
759.17	0.91957
760.261	0.91957
761.351	0.91956
762.442	0.91955
763.533	0.91955
764.623	0.91953
765.714	0.91952
766.805	0.91953
767.895	0.9195
768.986	0.9195
770.077	0.91951
771.167	0.91949
772.258	0.91949
773.349	0.91948
774.439	0.91948
775.53	0.91946
776.621	0.91946
777.711	0.91946
778.802	0.91944
779.893	0.91944
780.983	0.91943
782.074	0.91942
783.165	0.91941
784.255	0.9194
785.346	0.91939
786.437	0.91939
787.527	0.91938
788.618	0.91937
789.709	0.91936
790.799	0.91935
791.89	0.91934
792.981	0.91934
794.072	0.91934
795.162	0.91932
796.253	0.91931
797.344	0.91931
798.434	0.91929
799.525	0.91929
800.616	0.91928
801.706	0.91927
802.797	0.91926
803.888	0.91925
804.978	0.91925
806.069	0.91925
807.16	0.91923
808.25	0.91923
809.341	0.91922
810.432	0.91922
811.522	0.91921
812.613	0.9192
813.704	0.9192
814.794	0.91918
815.885	0.91917
816.976	0.91916
818.066	0.91917
819.157	0.91916
820.248	0.91914
821.338	0.91913
822.429	0.91913
823.52	0.91912
824.61	0.91911
825.701	0.9191
826.792	0.9191
827.883	0.91909
828.973	0.91908
830.064	0.91907
831.155	0.91907
832.245	0.91907
833.336	0.91906
834.427	0.91905
835.517	0.91903
836.608	0.91903
837.699	0.91902
838.79	0.91902
839.88	0.91901
840.971	0.91899
842.062	0.91898
843.152	0.91898
844.243	0.91897
845.334	0.91897
846.424	0.91895
847.515	0.91895
848.606	0.91894
849.696	0.91894
850.787	0.91894
851.878	0.91891
852.968	0.9189
854.059	0.9189
855.15	0.9189
856.24	0.91889
857.331	0.91888
858.422	0.91887
859.513	0.91886
860.603	0.91885
861.694	0.91885
862.785	0.91883
863.875	0.91883
864.966	0.91881
866.057	0.91881
867.147	0.9188
868.238	0.91878
869.329	0.91878
870.419	0.91877
871.51	0.91877
872.601	0.91877
873.691	0.91876
874.782	0.91876
875.873	0.91875
876.963	0.91873
878.054	0.91873
879.145	0.91873
880.235	0.91872
881.326	0.91871
882.417	0.91871
883.507	0.91869
884.598	0.91869
885.689	0.91869
886.779	0.91868
887.87	0.91867
888.961	0.91866
890.052	0.91866
891.142	0.91864
892.233	0.91863
893.324	0.91863
894.414	0.91862
895.505	0.91862
896.595	0.91863
897.686	0.9186
898.777	0.91859
899.868	0.91858
900.958	0.91859
902.049	0.91857
903.14	0.91855
904.23	0.91856
905.321	0.91854
906.412	0.91854
907.502	0.91852
908.593	0.9185
909.684	0.9185
910.774	0.91848
911.865	0.91849
912.956	0.91848
914.046	0.91847
915.137	0.91847
916.228	0.91845
917.318	0.91845
918.409	0.91844
919.5	0.91843
920.59	0.91843
921.681	0.91843
922.772	0.91841
923.862	0.9184
924.953	0.91839
926.044	0.91838
927.134	0.91838
928.225	0.91837
929.316	0.91837
930.406	0.91836
931.497	0.91834
932.588	0.91834
933.678	0.91833
934.769	0.91831
935.86	0.91831
936.95	0.9183
938.041	0.91829
939.132	0.91829
940.222	0.91828
941.313	0.91827
942.404	0.91826
943.495	0.91826
944.585	0.91825
945.676	0.91824
946.767	0.91824
947.857	0.91822
948.948	0.91822
950.039	0.91822
951.129	0.9182
952.22	0.91822
953.311	0.91819
954.401	0.91819
955.492	0.91818
956.583	0.91817
957.673	0.91817
958.764	0.91816
959.855	0.91815
960.945	0.91813
962.036	0.91812
963.127	0.91814
964.217	0.91814
965.308	0.91813
966.399	0.91811
967.489	0.91809
968.58	0.91809
969.671	0.91807
970.761	0.91805
971.852	0.91805
972.943	0.91804
974.033	0.91804
975.124	0.91802
976.215	0.91803
977.305	0.91801
978.396	0.918
979.487	0.918
980.577	0.91799
981.668	0.91798
982.759	0.91797
983.85	0.91797
984.94	0.91797
986.031	0.91795
987.122	0.91795
988.212	0.91794
989.303	0.91793
990.394	0.91791
991.484	0.91791
992.575	0.91791
993.666	0.91789
994.756	0.91789
995.847	0.91787
996.938	0.91787
998.028	0.91787
999.119	0.91786
1000.21	0.91785
1001.3	0.91784
1002.39	0.91783
1003.48	0.91783
1004.57	0.91782
1005.66	0.91782
1006.75	0.91781
1007.84	0.91781
1008.94	0.9178
1010.03	0.91779
1011.12	0.91779
1012.21	0.91777
1013.3	0.91777
1014.39	0.91777
1015.48	0.91776
1016.57	0.91774
1017.66	0.91772
1018.75	0.91773
1019.84	0.91773
1020.93	0.91771
1022.02	0.9177
1023.11	0.9177
1024.2	0.91769
1025.3	0.91769
1026.39	0.91768
1027.48	0.91767
1028.57	0.91767
1029.66	0.91765
1030.75	0.91765
1031.84	0.91763
1032.93	0.91762
1034.02	0.91762
1035.11	0.91761
1036.2	0.9176
1037.29	0.9176
1038.38	0.9176
1039.47	0.91759
1040.56	0.91758
1041.66	0.91758
1042.75	0.91757
1043.84	0.91756
1044.93	0.91755
1046.02	0.91754
1047.11	0.91752
1048.2	0.91752
1049.29	0.91751
1050.38	0.91751
1051.47	0.91749
1052.56	0.91748
1053.65	0.91747
1054.74	0.91746
1055.83	0.91746
1056.92	0.91745
1058.02	0.91744
1059.11	0.91743
1060.2	0.91742
1061.29	0.91742
1062.38	0.91741
1063.47	0.9174
1064.56	0.91739
1065.65	0.91736
1066.74	0.91737
1067.83	0.91736
1068.92	0.91735
1070.01	0.91735
1071.1	0.91734
1072.19	0.91733
1073.28	0.91732
1074.38	0.91731
1075.47	0.9173
1076.56	0.9173
1077.65	0.91729
1078.74	0.91727
1079.83	0.91727
1080.92	0.91727
1082.01	0.91726
1083.1	0.91726
1084.19	0.91724
1085.28	0.91724
1086.37	0.91723
1087.46	0.91722
1088.55	0.9172
1089.64	0.91719
1090.74	0.91718
1091.83	0.91718
1092.92	0.91717
1094.01	0.91717
1095.1	0.91716
1096.19	0.91716
1097.28	0.91716
1098.37	0.91714
1099.46	0.91714
1100.55	0.91713
1101.64	0.91712
1102.73	0.91712
1103.82	0.91711
1104.91	0.91711
1106.01	0.91709
1107.1	0.91709
1108.19	0.91708
1109.28	0.91707
1110.37	0.91706
1111.46	0.91704
1112.55	0.91705
1113.64	0.91703
1114.73	0.91703
1115.82	0.91702
1116.91	0.91702
1118	0.917
1119.09	0.917
1120.18	0.91699
1121.27	0.91698
1122.37	0.91698
1123.46	0.91699
1124.55	0.91697
1125.64	0.91696
1126.73	0.91697
1127.82	0.91694
1128.91	0.91694
1130	0.91694
1131.09	0.91694
1132.18	0.91693
1133.27	0.91691
1134.36	0.91692
1135.45	0.91691
1136.54	0.91691
1137.63	0.9169
1138.73	0.91689
1139.82	0.91688
1140.91	0.91687
1142	0.91687
1143.09	0.91686
1144.18	0.91685
1145.27	0.91685
1146.36	0.91684
1147.45	0.91684
1148.54	0.91683
1149.63	0.91682
1150.72	0.91681
1151.81	0.91681
1152.9	0.91679
1153.99	0.91679
1155.09	0.91678
1156.18	0.91679
1157.27	0.91677
1158.36	0.91676
1159.45	0.91673
1160.54	0.91675
1161.63	0.91674
1162.72	0.91673
1163.81	0.91673
1164.9	0.91672
1165.99	0.9167
1167.08	0.9167
1168.17	0.91669
1169.26	0.91668
1170.35	0.91666
1171.45	0.91665
1172.54	0.91666
1173.63	0.91665
1174.72	0.91664
1175.81	0.91661
1176.9	0.91662
1177.99	0.91661
1179.08	0.9166
1180.17	0.91657
1181.26	0.91657
1182.35	0.91657
1183.44	0.91656
1184.53	0.91656
1185.62	0.91655
1186.71	0.91655
1187.81	0.91654
1188.9	0.91653
1189.99	0.91652
1191.08	0.91652
1192.17	0.91651
1193.26	0.9165
1194.35	0.9165
1195.44	0.91649
1196.53	0.91648
1197.62	0.91647
1198.71	0.91646
1199.8	0.91645
1200.89	0.91644
1201.98	0.91644
1203.07	0.91644
1204.17	0.91643
1205.26	0.91642
1206.35	0.91641
1207.44	0.9164
1208.53	0.91639
1209.62	0.91638
1210.71	0.91639
1211.8	0.91637
1212.89	0.91637
1213.98	0.91636
1215.07	0.91635
1216.16	0.91635
1217.25	0.91634
1218.34	0.91633
1219.44	0.91632
1220.53	0.9163
1221.62	0.91632
1222.71	0.9163
1223.8	0.91628
1224.89	0.91629
1225.98	0.91629
1227.07	0.91628
1228.16	0.91627
1229.25	0.91627
1230.34	0.91626
1231.43	0.91625
1232.52	0.91624
1233.61	0.91624
1234.7	0.91623
1235.8	0.91621
1236.89	0.91621
1237.98	0.91619
1239.07	0.91617
1240.16	0.91618
1241.25	0.91617
1242.34	0.91618
1243.43	0.91616
1244.52	0.91614
1245.61	0.91614
1246.7	0.91613
1247.79	0.91613
1248.88	0.91612
1249.97	0.91611
1251.06	0.9161
1252.16	0.91609
1253.25	0.91609
1254.34	0.91608
1255.43	0.91608
1256.52	0.91607
1257.61	0.91606
1258.7	0.91605
1259.79	0.91606
1260.88	0.91605
1261.97	0.91604
1263.06	0.91604
1264.15	0.91604
1265.24	0.91602
1266.33	0.91602
1267.43	0.916
1268.52	0.916
1269.61	0.91599
1270.7	0.91598
1271.79	0.91598
1272.88	0.91596
1273.97	0.91596
1275.06	0.91595
1276.15	0.91594
1277.24	0.91594
1278.33	0.91593
1279.42	0.91593
1280.51	0.91592
1281.6	0.91591
1282.69	0.91591
1283.79	0.91589
1284.88	0.91589
1285.97	0.91588
1287.06	0.91587
1288.15	0.91587
1289.24	0.91585
1290.33	0.91585
1291.42	0.91584
1292.51	0.91583
1293.6	0.91583
1294.69	0.91581
1295.78	0.91581
1296.87	0.91579
1297.96	0.9158
1299.05	0.91579
1300.15	0.91579
1301.24	0.91578
1302.33	0.91576
1303.42	0.91575
1304.51	0.91574
1305.6	0.91574
1306.69	0.91574
1307.78	0.91571
1308.87	0.91573
1309.96	0.91571
1311.05	0.9157
1312.14	0.9157
1313.23	0.91569
1314.32	0.91569
1315.41	0.91567
1316.51	0.91567
1317.6	0.91566
1318.69	0.91565
1319.78	0.91565
1320.87	0.91563
1321.96	0.91562
1323.05	0.91561
1324.14	0.91559
1325.23	0.91559
1326.32	0.91559
1327.41	0.91559
1328.5	0.91558
1329.59	0.91556
1330.68	0.91556
1331.78	0.91554
1332.87	0.91554
1333.96	0.91554
1335.05	0.91552
1336.14	0.91553
1337.23	0.91552
1338.32	0.91552
1339.41	0.9155
1340.5	0.9155
1341.59	0.9155
1342.68	0.91548
1343.77	0.91548
1344.86	0.91547
1345.95	0.91546
1347.04	0.91545
1348.14	0.91545
1349.23	0.91544
1350.32	0.91543
1351.41	0.91544
1352.5	0.91543
1353.59	0.91541
1354.68	0.91541
1355.77	0.91539
1356.86	0.9154
1357.95	0.91537
1359.04	0.91538
1360.13	0.91537
1361.22	0.91536
1362.31	0.91536
1363.4	0.91535
1364.5	0.91535
1365.59	0.91532
1366.68	0.91533
1367.77	0.91531
1368.86	0.9153
1369.95	0.9153
1371.04	0.91528
1372.13	0.91527
1373.22	0.91527
1374.31	0.91527
1375.4	0.91526
1376.49	0.91525
1377.58	0.91525
1378.67	0.91524
1379.76	0.91524
1380.86	0.91523
1381.95	0.91522
1383.04	0.91521
1384.13	0.9152
1385.22	0.9152
1386.31	0.91519
1387.4	0.91518
1388.49	0.91519
1389.58	0.91518
1390.67	0.91517
1391.76	0.91516
1392.85	0.91517
1393.94	0.91516
1395.03	0.91514
1396.12	0.91513
1397.22	0.91513
1398.31	0.91513
1399.4	0.91511
1400.49	0.91511
1401.58	0.9151
1402.67	0.91509
1403.76	0.91508
1404.85	0.91508
1405.94	0.91508
1407.03	0.91507
1408.12	0.91507
1409.21	0.91506
1410.3	0.91505
1411.39	0.91504
1412.49	0.91502
1413.58	0.91503
1414.67	0.91501
1415.76	0.91501
1416.85	0.91499
1417.94	0.91498
1419.03	0.91498
1420.12	0.91497
1421.21	0.91497
1422.3	0.91495
1423.39	0.91495
1424.48	0.91494
1425.57	0.91494
1426.66	0.91494
1427.75	0.91493
1428.85	0.91492
1429.94	0.91491
1431.03	0.91491
1432.12	0.9149
1433.21	0.91489
1434.3	0.91488
1435.39	0.91488
1436.48	0.91486
1437.57	0.91486
1438.66	0.91484
1439.75	0.91483
1440.84	0.91483
1441.93	0.91482
1443.02	0.9148
1444.11	0.91479
1445.21	0.91479
1446.3	0.91478
1447.39	0.91478
1448.48	0.91478
1449.57	0.91477
1450.66	0.91477
1451.75	0.91476
1452.84	0.91475
1453.93	0.91474
1455.02	0.91473
1456.11	0.91473
1457.2	0.91472
1458.29	0.91472
1459.38	0.91471
1460.47	0.91469
1461.57	0.9147
1462.66	0.91468
1463.75	0.91467
1464.84	0.91467
1465.93	0.91465
1467.02	0.91464
1468.11	0.91463
1469.2	0.91464
1470.29	0.91461
1471.38	0.91462
1472.47	0.91462
1473.56	0.9146
1474.65	0.91461
1475.74	0.91459
1476.83	0.91458
1477.93	0.91458
1479.02	0.91457
1480.11	0.91456
1481.2	0.91456
1482.29	0.91454
1483.38	0.91455
1484.47	0.91454
1485.56	0.91455
1486.65	0.91453
1487.74	0.91452
1488.83	0.91452
1489.92	0.9145
1491.01	0.91451
1492.1	0.9145
1493.2	0.91449
1494.29	0.91449
1495.38	0.91447
1496.47	0.91447
1497.56	0.91446
1498.65	0.91445
1499.74	0.91445
1500.83	0.91443
1501.92	0.91444
1503.01	0.91444
1504.1	0.91442
1505.19	0.91442
1506.28	0.91441
1507.37	0.9144
1508.46	0.91439
1509.56	0.91439
1510.65	0.91438
1511.74	0.91437
1512.83	0.91437
1513.92	0.91436
1515.01	0.91436
1516.1	0.91433
1517.19	0.91434
1518.28	0.91432
1519.37	0.91432
1520.46	0.91434
1521.55	0.91431
1522.64	0.91431
1523.73	0.9143
1524.82	0.9143
1525.92	0.91429
1527.01	0.91429
1528.1	0.91427
1529.19	0.91426
1530.28	0.91426
1531.37	0.91425
1532.46	0.91425
1533.55	0.91423
1534.64	0.91422
1535.73	0.91422
1536.82	0.9142
1537.91	0.9142
1539	0.91419
1540.09	0.91419
1541.18	0.91419
1542.28	0.91419
1543.37	0.91419
1544.46	0.91417
1545.55	0.91417
1546.64	0.91417
1547.73	0.91416
1548.82	0.91414
1549.91	0.91412
1551	0.91412
1552.09	0.91411
1553.18	0.9141
1554.27	0.91409
1555.36	0.91408
1556.45	0.91409
1557.55	0.91408
1558.64	0.91407
1559.73	0.91408
1560.82	0.91406
1561.91	0.91405
1563	0.91405
1564.09	0.91405
1565.18	0.91404
1566.27	0.91403
1567.36	0.91402
1568.45	0.91401
1569.54	0.91401
1570.63	0.914
1571.72	0.914
1572.81	0.91399
1573.91	0.91398
1575	0.91398
1576.09	0.91397
1577.18	0.91396
1578.27	0.91396
1579.36	0.91396
1580.45	0.91395
1581.54	0.91394
1582.63	0.91394
1583.72	0.91392
1584.81	0.91392
1585.9	0.91392
1586.99	0.91391
1588.08	0.91391
1589.17	0.9139
1590.26	0.91389
1591.36	0.91388
1592.45	0.91389
1593.54	0.91388
1594.63	0.91388
1595.72	0.91386
1596.81	0.91386
1597.9	0.91385
1598.99	0.91384
1600.08	0.91384
1601.17	0.91382
1602.26	0.91382
1603.35	0.91381
1604.44	0.91381
1605.53	0.9138
1606.62	0.91379
1607.72	0.91379
1608.81	0.91378
1609.9	0.91377
1610.99	0.91377
1612.08	0.91376
1613.17	0.91376
1614.26	0.91375
1615.35	0.91374
1616.44	0.91373
1617.53	0.91372
1618.62	0.91372
1619.71	0.91371
1620.8	0.91371
1621.89	0.91369
1622.98	0.91368
1624.08	0.91367
1625.17	0.91367
1626.26	0.91367
1627.35	0.91366
1628.44	0.91366
1629.53	0.91365
1630.62	0.91365
1631.71	0.91364
1632.8	0.91364
1633.89	0.91363
1634.98	0.91363
1636.07	0.91361
1637.16	0.91362
1638.25	0.9136
1639.34	0.9136
1640.44	0.91359
1641.53	0.91357
1642.62	0.91357
1643.71	0.91356
1644.8	0.91355
1645.89	0.91355
1646.98	0.91352
1648.07	0.91354
1649.16	0.91352
1650.25	0.91352
1651.34	0.91352
1652.43	0.91351
1653.52	0.9135
1654.61	0.91349
1655.7	0.91349
1656.8	0.91347
1657.89	0.91348
1658.98	0.91347
1660.07	0.91346
1661.16	0.91346
1662.25	0.91345
1663.34	0.91344
1664.43	0.91344
1665.52	0.91343
1666.61	0.91343
1667.7	0.91342
1668.79	0.91341
1669.88	0.9134
1670.97	0.9134
1672.06	0.91339
1673.16	0.91338
1674.25	0.91338
1675.34	0.91337
1676.43	0.91336
1677.52	0.91336
1678.61	0.91336
1679.7	0.91335
1680.79	0.91335
1681.88	0.91334
1682.97	0.91333
1684.06	0.91333
1685.15	0.91332
1686.24	0.91332
1687.33	0.91331
1688.42	0.91331
1689.52	0.91329
1690.61	0.91328
1691.7	0.91329
1692.79	0.91327
1693.88	0.91327
1694.97	0.91325
1696.06	0.91325
1697.15	0.91324
1698.24	0.91324
1699.33	0.91323
1700.42	0.91324
1701.51	0.91321
1702.6	0.9132
1703.69	0.91319
1704.78	0.91319
1705.88	0.9132
1706.97	0.91318
1708.06	0.91318
1709.15	0.91317
1710.24	0.91316
1711.33	0.91315
1712.42	0.91315
1713.51	0.91313
1714.6	0.91313
1715.69	0.91313
1716.78	0.91313
1717.87	0.91313
1718.96	0.91312
1720.05	0.91311
1721.14	0.9131
1722.24	0.9131
1723.33	0.9131
1724.42	0.91309
1725.51	0.91308
1726.6	0.91307
1727.69	0.91306
1728.78	0.91305
1729.87	0.91304
1730.96	0.91305
1732.05	0.91304
1733.14	0.91304
1734.23	0.91303
1735.32	0.91302
1736.41	0.91301
1737.5	0.91301
1738.6	0.913
1739.69	0.91299
1740.78	0.91299
1741.87	0.91297
1742.96	0.91297
1744.05	0.91297
1745.14	0.91297
1746.23	0.91296
1747.32	0.91295
1748.41	0.91294
1749.5	0.91294
1750.59	0.91292
1751.68	0.91292
1752.77	0.9129
1753.86	0.91289
1754.96	0.91288
1756.05	0.91287
1757.14	0.91287
1758.23	0.91286
1759.32	0.91287
1760.41	0.91285
1761.5	0.91285
1762.59	0.91284
1763.68	0.91284
1764.77	0.91283
1765.86	0.91282
1766.95	0.91281
1768.04	0.9128
1769.13	0.91278
1770.22	0.91278
1771.32	0.91277
1772.41	0.91277
1773.5	0.91276
1774.59	0.91276
1775.68	0.91276
1776.77	0.91274
1777.86	0.91275
1778.95	0.91274
1780.04	0.91273
1781.13	0.91272
1782.22	0.91272
1783.31	0.91271
1784.4	0.9127
1785.49	0.91269
1786.58	0.91268
1787.68	0.91268
1788.77	0.91267
1789.86	0.91266
1790.95	0.91267
1792.04	0.91266
1793.13	0.91265
1794.22	0.91265
1795.31	0.91263
1796.4	0.91264
1797.49	0.91262
1798.58	0.91262
1799.67	0.91261
1800.76	0.91261
1801.85	0.9126
1802.94	0.9126
1804.04	0.91259
1805.13	0.91258
1806.22	0.91258
1807.31	0.91258
1808.4	0.91258
1809.49	0.91257
1810.58	0.91256
1811.67	0.91256
1812.76	0.91255
1813.85	0.91255
1814.94	0.91254
1816.03	0.91253
1817.12	0.91253
1818.21	0.91252
1819.31	0.91252
1820.4	0.91251
1821.49	0.91251
1822.58	0.91249
1823.67	0.91249
1824.76	0.91248
1825.85	0.91247
1826.94	0.91247
1828.03	0.91246
1829.12	0.91245
1830.21	0.91245
1831.3	0.91245
1832.39	0.91244
1833.48	0.91243
1834.57	0.91242
1835.67	0.91241
1836.76	0.9124
1837.85	0.9124
1838.94	0.9124
1840.03	0.91239
1841.12	0.91238
1842.21	0.91238
1843.3	0.91236
1844.39	0.91236
1845.48	0.91235
1846.57	0.91235
1847.66	0.91234
1848.75	0.91234
1849.84	0.91233
1850.93	0.91234
1852.03	0.91233
1853.12	0.91232
1854.21	0.91232
1855.3	0.91232
1856.39	0.91232
1857.48	0.9123
1858.57	0.9123
1859.66	0.91228
1860.75	0.91227
1861.84	0.91225
1862.93	0.91226
1864.02	0.91225
1865.11	0.91225
1866.2	0.91223
1867.29	0.91223
1868.39	0.91222
1869.48	0.91223
1870.57	0.91222
1871.66	0.91222
1872.75	0.9122
1873.84	0.9122
1874.93	0.9122
1876.02	0.91219
1877.11	0.91219
1878.2	0.91218
1879.29	0.91219
1880.38	0.91218
1881.47	0.91217
1882.56	0.91217
1883.65	0.91216
1884.75	0.91215
1885.84	0.91215
1886.93	0.91214
1888.02	0.91214
1889.11	0.91212
1890.2	0.91211
1891.29	0.91211
1892.38	0.91211
1893.47	0.91209
1894.56	0.91209
1895.65	0.91208
1896.74	0.91207
1897.83	0.91208
1898.92	0.91206
1900.01	0.91205
1901.11	0.91204
1902.2	0.91204
1903.29	0.91203
1904.38	0.91203
1905.47	0.91201
1906.56	0.912
1907.65	0.91199
1908.74	0.91199
1909.83	0.91198
1910.92	0.91197
1912.01	0.91197
1913.1	0.91196
1914.19	0.91197
1915.28	0.91196
1916.37	0.91196
1917.47	0.91195
1918.56	0.91195
1919.65	0.91194
1920.74	0.91193
1921.83	0.91193
1922.92	0.91193
1924.01	0.91191
1925.1	0.9119
1926.19	0.9119
1927.28	0.91189
1928.37	0.9119
1929.46	0.91188
1930.55	0.91188
1931.64	0.91187
1932.73	0.91187
1933.83	0.91186
1934.92	0.91185
1936.01	0.91186
1937.1	0.91185
1938.19	0.91185
1939.28	0.91184
1940.37	0.91184
1941.46	0.91182
1942.55	0.91183
1943.64	0.91182
1944.73	0.91182
1945.82	0.9118
1946.91	0.9118
1948	0.91181
1949.09	0.91179
1950.19	0.91179
1951.28	0.91178
1952.37	0.91177
1953.46	0.91176
1954.55	0.91176
1955.64	0.91175
1956.73	0.91174
1957.82	0.91173
1958.91	0.91173
1960	0.91172
1961.09	0.91172
1962.18	0.91172
1963.27	0.9117
1964.36	0.9117
1965.46	0.91169
1966.55	0.91169
1967.64	0.91168
1968.73	0.91168
1969.82	0.91167
1970.91	0.91166
1972	0.91166
1973.09	0.91165
1974.18	0.91165
1975.27	0.91163
1976.36	0.91163
1977.45	0.91162
1978.54	0.91161
1979.63	0.91161
1980.72	0.9116
1981.82	0.91159
1982.91	0.91159
1984	0.91158
1985.09	0.91158
1986.18	0.91157
1987.27	0.91156
1988.36	0.91156
1989.45	0.91155
1990.54	0.91155
1991.63	0.91153
1992.72	0.91152
1993.81	0.91152
1994.9	0.91151
1995.99	0.91151
1997.08	0.9115
1998.18	0.91151
1999.27	0.91149
2000.36	0.9115
2001.45	0.91148
2002.54	0.91148
2003.63	0.91148
2004.72	0.91147
2005.81	0.91146
2006.9	0.91145
2007.99	0.91144
2009.08	0.91144
2010.17	0.91144
2011.26	0.91142
2012.35	0.91142
2013.44	0.91141
2014.54	0.91141
2015.63	0.91141
2016.72	0.9114
2017.81	0.9114
2018.9	0.9114
2019.99	0.91138
2021.08	0.91137
2022.17	0.91137
2023.26	0.91136
2024.35	0.91136
2025.44	0.91136
2026.53	0.91135
2027.62	0.91134
2028.71	0.91134
2029.81	0.91132
2030.9	0.91133
2031.99	0.91132
2033.08	0.91133
2034.17	0.91131
2035.26	0.91129
2036.35	0.91129
2037.44	0.91128
2038.53	0.91128
2039.62	0.91126
2040.71	0.91126
2041.8	0.91125
2042.89	0.91125
2043.98	0.91124
2045.07	0.91124
2046.17	0.91123
2047.26	0.91121
2048.35	0.91121
2049.44	0.9112
2050.53	0.9112
2051.62	0.9112
2052.71	0.91119
2053.8	0.91119
2054.89	0.91118
2055.98	0.91117
2057.07	0.91117
2058.16	0.91117
2059.25	0.91117
2060.34	0.91115
2061.43	0.91115
2062.53	0.91114
2063.62	0.91115
2064.71	0.91114
2065.8	0.91113
2066.89	0.91112
2067.98	0.91111
2069.07	0.91112
2070.16	0.9111
2071.25	0.9111
2072.34	0.91108
2073.43	0.91107
2074.52	0.91107
2075.61	0.91106
2076.7	0.91107
2077.79	0.91105
2078.89	0.91105
2079.98	0.91104
2081.07	0.91103
2082.16	0.91103
2083.25	0.91103
2084.34	0.91103
2085.43	0.91103
2086.52	0.91103
2087.61	0.91102
2088.7	0.91102
2089.79	0.91102
2090.88	0.91101
2091.97	0.91101
2093.06	0.91098
2094.16	0.91099
2095.25	0.91098
2096.34	0.91097
2097.43	0.91095
2098.52	0.91096
2099.61	0.91096
2100.7	0.91095
2101.79	0.91095
2102.88	0.91095
2103.97	0.91093
2105.06	0.91093
2106.15	0.91094
2107.24	0.91092
2108.33	0.91092
2109.42	0.91091
2110.52	0.91091
2111.61	0.9109
2112.7	0.9109
2113.79	0.91089
2114.88	0.91088
2115.97	0.91087
2117.06	0.91086
2118.15	0.91085
2119.24	0.91084
2120.33	0.91084
2121.42	0.91083
2122.51	0.91083
2123.6	0.91082
2124.69	0.91082
2125.78	0.91082
2126.88	0.91081
2127.97	0.91079
2129.06	0.91078
2130.15	0.9108
2131.24	0.91078
2132.33	0.91077
2133.42	0.91077
2134.51	0.91076
2135.6	0.91076
2136.69	0.91076
2137.78	0.91075
2138.87	0.91075
2139.96	0.91073
2141.05	0.91073
2142.14	0.91072
2143.24	0.91072
2144.33	0.91071
2145.42	0.91071
2146.51	0.9107
2147.6	0.91069
2148.69	0.91067
2149.78	0.91067
2150.87	0.91067
2151.96	0.91067
2153.05	0.91067
2154.14	0.91065
2155.23	0.91065
2156.32	0.91064
2157.41	0.91063
2158.51	0.91063
2159.6	0.91063
2160.69	0.91061
2161.78	0.91061
2162.87	0.91059
2163.96	0.91061
2165.05	0.9106
2166.14	0.91059
2167.23	0.91059
2168.32	0.91059
2169.41	0.91059
2170.5	0.91057
2171.59	0.91056
2172.68	0.91056
2173.77	0.91056
2174.87	0.91054
2175.96	0.91054
2177.05	0.91052
2178.14	0.91052
2179.23	0.9105
2180.32	0.91051
[truncated: 2,098 more rows]
