# Supplementary material for: Wafer-scale organic-on-III-V monolithic heterogeneous integration for active-matrix micro-LED displays
Source: Nat Commun. 2023 Nov 1;14:6985. doi: 10.1038/s41467-023-42443-8 (PMC10620182; doi:10.1038/s41467-023-42443-8)
Supplement: Supplementary file 5 — Source Data [file 41467_2023_42443_MOESM5_ESM.zip › Source Data_Fig. 2d.xlsx]

## Sheet: Sheet1
Switch stability test
Time (s)	|ID| (A)
5.24901	5.83637e-13
7.96795	8.26489e-06
13.2196	6.04518e-13
15.9387	8.273e-06
21.1904	5.96795e-13
23.9093	8.27755e-06
29.161	5.93955e-13
31.8799	8.27985e-06
37.1319	5.62026e-13
39.8508	8.28284e-06
45.1025	5.64895e-13
47.8214	8.28162e-06
53.073	5.99469e-13
55.7918	8.28517e-06
61.0436	5.53082e-13
63.7626	8.28833e-06
69.0143	5.6311e-13
71.7331	8.28691e-06
76.9849	5.91681e-13
79.7038	8.29619e-06
84.9555	5.98634e-13
87.6745	8.28838e-06
92.9262	5.90133e-13
95.6451	8.21855e-06
100.897	5.48677e-13
103.616	8.25912e-06
108.867	6.02963e-13
111.586	8.31253e-06
116.838	5.5901e-13
119.557	8.30005e-06
124.809	5.88127e-13
127.528	8.30771e-06
132.779	5.69363e-13
135.498	8.30176e-06
140.75	5.89364e-13
143.469	8.2953e-06
148.721	5.60492e-13
151.439	8.25124e-06
156.341	3.015e-12
159.06	8.29741e-06
164.312	5.99312e-13
167.031	8.2975e-06
172.283	5.61137e-13
175.002	8.29687e-06
180.253	5.70356e-13
182.972	8.29765e-06
188.224	5.99302e-13
190.943	8.29908e-06
196.195	5.46712e-13
198.914	8.29925e-06
204.165	6.04552e-13
206.884	8.29911e-06
212.136	5.45892e-13
214.855	8.29821e-06
220.107	6.00265e-13
222.826	8.3003e-06
228.077	5.81727e-13
230.796	8.30098e-06
236.048	5.48974e-13
238.767	8.30184e-06
244.019	5.61273e-13
246.738	8.30258e-06
251.989	5.80078e-13
254.708	8.30192e-06
259.96	5.94092e-13
262.679	8.30359e-06
267.931	5.9284e-13
270.65	8.30329e-06
275.901	5.4842e-13
278.62	8.30453e-06
283.872	5.98819e-13
286.591	8.30367e-06
291.843	5.58848e-13
294.562	8.30524e-06
299.814	5.9171e-13
302.533	8.30454e-06
307.785	5.64731e-13
310.504	8.30556e-06
315.756	5.88825e-13
318.475	8.3044e-06
323.726	5.75344e-13
326.445	8.30633e-06
331.697	5.59871e-13
334.416	8.30674e-06
339.668	5.97768e-13
342.387	8.30653e-06
347.638	5.97832e-13
350.357	8.30604e-06
355.609	5.96359e-13
358.328	8.30698e-06
363.58	6.00793e-13
366.298	8.30911e-06
371.55	5.90484e-13
374.269	8.30795e-06
379.521	5.53754e-13
382.24	8.30799e-06
387.492	5.98596e-13
390.211	8.30862e-06
395.463	5.47153e-13
398.182	8.30944e-06
403.434	5.99896e-13
406.153	8.31069e-06
411.054	2.8657e-12
413.773	8.31174e-06
419.025	5.94307e-13
421.744	8.3115e-06
426.996	5.55398e-13
429.714	8.31248e-06
434.966	5.58179e-13
437.685	8.31052e-06
442.937	5.57751e-13
445.656	8.31171e-06
450.908	5.5814e-13
453.627	8.31116e-06
458.879	5.59135e-13
461.598	8.31068e-06
466.85	5.55579e-13
469.569	8.31191e-06
474.821	5.55986e-13
477.54	8.31303e-06
482.792	5.48779e-13
485.511	8.31424e-06
490.762	5.8934e-13
493.481	8.31093e-06
498.733	5.99409e-13
501.452	8.31211e-06
506.704	5.49917e-13
509.423	8.31278e-06
514.674	6.00385e-13
517.393	8.31302e-06
522.645	5.46142e-13
525.364	8.31379e-06
530.616	5.9012e-13
533.335	8.31352e-06
538.587	6.01284e-13
541.306	8.31475e-06
546.557	6.00254e-13
549.276	8.31359e-06
554.528	5.99144e-13
557.247	8.31402e-06
562.499	5.93824e-13
565.217	8.31435e-06
570.469	5.54113e-13
573.188	8.31479e-06
578.44	5.65631e-13
581.159	8.314e-06
586.411	6.06794e-13
589.13	8.31479e-06
594.382	5.51552e-13
597.101	8.31444e-06
602.353	5.98534e-13
605.071	8.31555e-06
610.323	5.63629e-13
613.042	8.31548e-06
618.294	5.74054e-13
621.013	8.31449e-06
626.265	6.02629e-13
628.984	8.31496e-06
634.236	5.57991e-13
636.955	8.31642e-06
642.206	5.54141e-13
644.925	8.31604e-06
650.177	5.58627e-13
652.896	8.31545e-06
658.148	5.61836e-13
660.866	8.31745e-06
666.118	5.72099e-13
668.837	8.3172e-06
674.089	5.83449e-13
676.808	8.31633e-06
682.059	6.02208e-13
684.779	8.31747e-06
690.03	5.91513e-13
692.749	8.3183e-06
698.001	5.51362e-13
700.72	8.31775e-06
705.971	6.05572e-13
708.69	8.31838e-06
713.942	5.51624e-13
716.661	8.3203e-06
721.913	6.00808e-13
724.632	8.3183e-06
729.883	5.5196e-13
732.602	8.31918e-06
737.854	6.01914e-13
740.573	8.32048e-06
745.825	5.9851e-13
748.544	8.31999e-06
753.795	5.9448e-13
756.514	8.31954e-06
761.766	5.95063e-13
764.485	8.32094e-06
769.737	5.94354e-13
772.455	8.31966e-06
777.707	5.84861e-13
780.426	8.32103e-06
785.678	5.71275e-13
788.397	8.32035e-06
793.649	5.59882e-13
796.368	8.31897e-06
801.62	5.51247e-13
804.339	8.31992e-06
809.59	5.65977e-13
812.309	8.31982e-06
817.561	6.06864e-13
820.28	8.32204e-06
825.532	5.52098e-13
828.251	8.32026e-06
833.502	6.01245e-13
836.221	8.32066e-06
841.473	5.50791e-13
844.192	8.32033e-06
849.444	6.03554e-13
852.163	8.32159e-06
857.415	5.58723e-13
860.134	8.32156e-06
865.386	5.6174e-13
868.105	8.32119e-06
873.357	5.82532e-13
876.076	8.32141e-06
881.327	5.79952e-13
884.046	8.32145e-06
889.298	5.79048e-13
892.017	8.3228e-06
897.269	5.81431e-13
899.988	8.32276e-06
905.24	5.81134e-13
907.958	8.32184e-06
913.21	5.83652e-13
915.929	8.32271e-06
921.181	5.89616e-13
923.9	8.323e-06
929.152	5.96505e-13
931.871	8.32181e-06
937.122	6.03449e-13
939.841	8.32302e-06
945.093	5.94462e-13
947.812	8.32407e-06
953.064	5.47476e-13
955.783	8.32408e-06
961.035	6.0268e-13
963.754	8.32216e-06
969.005	5.51497e-13
971.725	8.32385e-06
976.976	6.04057e-13
979.696	8.32354e-06
984.948	5.69042e-13
987.666	8.32375e-06
992.918	5.57139e-13
995.637	8.32424e-06
1000.89	5.91932e-13
1003.61	8.32483e-06
1008.86	5.99179e-13
1011.58	8.32398e-06
1016.83	5.95959e-13
1019.55	8.32417e-06
1024.8	6.00463e-13
1027.52	8.32531e-06
1032.77	6.01042e-13
1035.49	8.32528e-06
1040.74	5.71283e-13
1043.46	8.3245e-06
1048.71	5.65044e-13
1051.43	8.3251e-06
1056.68	5.85729e-13
1059.4	8.32397e-06
1064.65	5.80301e-13
1067.37	8.32583e-06
1072.63	5.79015e-13
1075.34	8.32528e-06
1080.6	5.80048e-13
1083.31	8.32422e-06
1088.57	5.94875e-13
1091.29	8.32521e-06
1096.54	5.48526e-13
1099.26	8.32511e-06
1104.51	5.69929e-13
1107.23	8.325e-06
1112.48	5.73705e-13
1115.2	8.32566e-06
1120.45	5.75751e-13
1123.17	8.32593e-06
1128.42	5.72095e-13
1131.14	8.32586e-06
1136.39	5.85347e-13
1139.11	8.32422e-06
1144.36	6.01227e-13
1147.08	8.32398e-06
1152.33	5.75382e-13
1155.05	8.32479e-06
1160.3	5.66024e-13
1163.02	8.32488e-06
1168.27	5.96133e-13
1170.99	8.32551e-06
1176.24	5.51197e-13
1178.96	8.32589e-06
1184.21	5.99647e-13
1186.93	8.32507e-06
1192.18	5.98422e-13
1194.9	8.32434e-06
1200.16	5.92901e-13
1202.87	8.32395e-06
1208.13	5.96886e-13
1210.85	8.32493e-06
1216.1	5.85349e-13
1218.82	8.32652e-06
1224.07	5.60923e-13
1226.79	8.32522e-06
1232.04	5.51514e-13
1234.76	8.32615e-06
1240.01	5.87485e-13
1242.73	8.3267e-06
1247.98	6.03418e-13
1250.7	8.32659e-06
1255.95	5.95013e-13
1258.67	8.32541e-06
1263.92	5.97163e-13
1266.64	8.32593e-06
1271.89	5.97917e-13
1274.61	8.32619e-06
1279.86	5.95208e-13
1282.58	8.3264e-06
1287.83	5.94365e-13
1290.55	8.32582e-06
1295.8	5.67666e-13
1298.52	8.32472e-06
1303.77	1.4018e-12
1306.49	8.32679e-06
1311.74	6.07532e-13
1314.46	8.32878e-06
1319.72	5.50041e-13
1322.43	8.32647e-06
1327.69	6.01102e-13
1330.4	8.32711e-06
1335.66	5.49758e-13
1338.38	8.32762e-06
1343.63	6.04411e-13
1346.35	8.32626e-06
1351.6	5.9176e-13
1354.32	8.32603e-06
1359.57	5.83797e-13
1362.29	8.32851e-06
1367.54	5.84808e-13
1370.26	8.32712e-06
1375.51	5.85909e-13
1378.23	8.32662e-06
1383.48	5.7803e-13
1386.2	8.32743e-06
1391.45	5.63612e-13
1394.17	8.328e-06
1399.42	5.50768e-13
1402.14	8.32873e-06
1407.39	5.57073e-13
1410.11	8.32766e-06
1415.36	6.08215e-13
1418.08	8.32713e-06
1423.33	5.45426e-13
1426.05	8.32634e-06
1431.3	6.08539e-13
1434.02	8.32696e-06
1439.28	5.53199e-13
1441.99	8.3267e-06
1447.25	5.71836e-13
1449.97	8.32681e-06
1455.22	5.93049e-13
1457.94	8.32804e-06
1463.19	5.90532e-13
1465.91	8.32737e-06
1471.16	5.90497e-13
1473.88	8.32887e-06
1479.13	5.96848e-13
1481.85	8.32942e-06
1487.1	6.0035e-13
1489.82	8.33043e-06
1495.07	5.90407e-13
1497.79	8.33034e-06
1503.04	5.56805e-13
1505.76	8.33133e-06
1511.01	5.68241e-13
1513.73	8.33111e-06
1518.98	5.80654e-13
1521.7	8.33051e-06
1526.95	5.71985e-13
1529.67	8.33243e-06
1534.92	5.96714e-13
1537.64	8.33135e-06
1542.9	5.62513e-13
1545.61	8.33027e-06
1550.87	5.60075e-13
1553.59	8.33102e-06
1558.84	5.60375e-13
1561.56	8.33147e-06
1566.81	5.53933e-13
1569.53	8.3325e-06
1574.78	5.53492e-13
1577.5	8.331e-06
1582.75	5.60395e-13
1585.47	8.3318e-06
1590.72	6.06048e-13
1593.44	8.33206e-06
1598.69	5.506e-13
1601.41	8.33171e-06
1606.66	6.03503e-13
1609.38	8.33232e-06
1614.63	5.47461e-13
1617.35	8.33069e-06
1622.6	6.03747e-13
1625.32	8.3312e-06
1630.57	5.70962e-13
1633.29	8.33118e-06
1638.54	5.50932e-13
1641.26	8.33003e-06
1646.52	5.62319e-13
1649.23	8.33103e-06
1654.49	5.64208e-13
1657.21	8.33229e-06
1662.46	5.63965e-13
1665.18	8.3313e-06
1670.43	5.67146e-13
1673.15	8.33206e-06
1678.4	5.9433e-13
1681.12	8.33275e-06
1686.37	5.98164e-13
1689.09	8.33298e-06
1694.34	5.51418e-13
1697.06	8.33234e-06
1702.31	5.94487e-13
1705.03	8.33226e-06
1710.28	5.6085e-13
1713	8.33096e-06
1718.25	6.01779e-13
1720.97	8.33246e-06
1726.22	5.56178e-13
1728.94	8.33262e-06
1734.19	5.53261e-13
1736.91	8.33172e-06
1742.16	5.58108e-13
1744.88	8.33159e-06
1750.13	5.64583e-13
1752.85	8.3322e-06
1758.1	5.90563e-13
1760.82	8.33215e-06
1766.08	6.03695e-13
1768.79	8.3313e-06
1774.05	5.45527e-13
1776.77	8.33265e-06
1782.02	6.00618e-13
1784.74	8.33245e-06
1789.99	5.54316e-13
1792.71	8.33264e-06
1797.96	5.92321e-13
1800.68	8.33183e-06
1805.93	5.50451e-13
1808.65	8.33195e-06
1817.07	3.85061e-12
1817.98	8.27632e-06
1823.23	5.96084e-13
1825.95	8.32104e-06
1831.2	5.57018e-13
1833.92	8.32627e-06
1839.17	5.6178e-13
1841.89	8.32745e-06
1847.14	6.00607e-13
1849.86	8.32832e-06
1855.11	5.57658e-13
1857.83	8.33132e-06
1863.08	5.91653e-13
1865.8	8.33101e-06
1871.05	5.61102e-13
1873.77	8.33042e-06
1879.03	6.02571e-13
1881.74	8.33203e-06
1887	5.5356e-13
1889.72	8.33147e-06
1894.97	5.56476e-13
1897.69	8.33223e-06
1902.94	5.7048e-13
1905.66	8.33315e-06
1910.91	5.82893e-13
1913.63	8.33112e-06
1918.88	5.94964e-13
1921.6	8.33203e-06
1926.85	6.02889e-13
1929.57	8.33221e-06
1934.82	5.50268e-13
1937.54	8.33048e-06
1942.79	6.01305e-13
1945.51	8.33175e-06
1950.76	5.48168e-13
1953.48	8.33098e-06
1958.73	6.00813e-13
1961.45	8.33162e-06
1966.7	5.49732e-13
1969.42	8.33179e-06
1974.67	5.9996e-13
1977.39	8.33115e-06
1982.64	5.74129e-13
1985.36	8.33292e-06
1990.62	5.50059e-13
1993.33	8.33115e-06
1998.59	5.93647e-13
2001.31	8.33103e-06
2006.56	5.90059e-13
2009.28	8.33176e-06
2014.53	5.50842e-13
2017.25	8.33171e-06
2022.5	6.0476e-13
2025.22	8.33175e-06
2030.47	5.48832e-13
2033.19	8.33298e-06
2038.44	5.94215e-13
2041.16	8.33124e-06
2046.41	5.5525e-13
2049.13	8.33123e-06
2054.38	6.00632e-13
2057.1	8.33227e-06
2062.35	5.4794e-13
2065.07	8.33337e-06
2070.32	6.05874e-13
2073.04	8.33366e-06
2078.29	5.56666e-13
2081.01	8.3336e-06
2086.26	5.8949e-13
2088.98	8.33388e-06
2094.23	5.67777e-13
2096.95	8.33428e-06
2102.21	5.90076e-13
2104.92	8.33452e-06
2110.18	5.81274e-13
2112.89	8.33408e-06
2118.15	5.49054e-13
2120.87	8.33428e-06
2126.12	5.9559e-13
2128.84	8.33481e-06
2134.09	5.91137e-13
2136.81	8.33409e-06
2142.06	5.47755e-13
2144.78	8.33487e-06
2150.03	6.08849e-13
2152.75	8.33499e-06
2158	5.44102e-13
2160.72	8.33437e-06
2165.97	6.04687e-13
2168.69	8.33529e-06
2173.94	5.48529e-13
2176.66	8.33473e-06
2181.91	6.02514e-13
2184.63	8.33559e-06
2189.88	5.51393e-13
2192.6	8.33617e-06
2197.85	6.02531e-13
2200.57	8.33643e-06
2205.82	5.56822e-13
2208.54	8.33623e-06
2213.79	5.55305e-13
2216.51	8.3356e-06
2221.77	5.64536e-13
2224.48	8.33672e-06
2229.74	5.7284e-13
2232.45	8.33596e-06
2237.71	5.89653e-13
2240.43	8.33625e-06
2245.68	6.06209e-13
2248.4	8.33582e-06
2253.65	5.67374e-13
2256.37	8.33826e-06
2261.62	5.69598e-13
2264.34	8.33761e-06
2269.59	5.7158e-13
2272.31	8.33717e-06
2277.56	5.86781e-13
2280.28	8.33773e-06
2285.53	5.67681e-13
2288.25	8.33642e-06
2293.5	5.79712e-13
2296.22	8.33719e-06
2301.47	5.99445e-13
2304.19	8.33856e-06
2309.44	5.64088e-13
2312.16	8.33683e-06
2317.41	5.61493e-13
2320.13	8.33567e-06
2325.39	5.62899e-13
2328.1	8.33569e-06
2333.36	5.59128e-13
2336.08	8.33617e-06
2341.33	5.51222e-13
2344.05	8.33628e-06
2349.3	5.82072e-13
2352.02	8.33654e-06
2357.27	5.95565e-13
2359.99	8.33683e-06
2365.24	5.54058e-13
2367.96	8.33578e-06
2373.21	5.98823e-13
2375.93	8.33692e-06
2381.18	5.59588e-13
2383.9	8.33728e-06
2389.15	5.96565e-13
2391.87	8.3375e-06
2397.12	5.75121e-13
2399.84	8.33614e-06
2405.09	5.83529e-13
2407.81	8.33615e-06
2413.06	6.05722e-13
2415.78	8.33657e-06
2421.03	5.92338e-13
2423.75	8.33626e-06
2429	5.59522e-13
2431.72	8.33746e-06
2436.97	5.54482e-13
2439.69	8.33585e-06
2444.95	6.03647e-13
2447.66	8.33588e-06
2452.92	5.54733e-13
2455.64	8.33685e-06
2460.89	5.95071e-13
2463.61	8.33667e-06
2468.86	5.66468e-13
2471.58	8.33827e-06
2476.83	5.61399e-13
2479.55	8.3359e-06
2484.8	6.0343e-13
2487.52	8.33736e-06
2492.77	5.98661e-13
2495.49	8.33754e-06
2500.74	5.94151e-13
2503.46	8.33652e-06
2508.71	5.92215e-13
2511.43	8.33978e-06
2516.68	5.59046e-13
2519.4	8.33852e-06
2524.65	5.61397e-13
2527.37	8.33867e-06
2532.62	5.85528e-13
2535.34	8.33681e-06
2540.59	5.67883e-13
2543.31	8.33678e-06
2548.56	5.98501e-13
2551.28	8.33689e-06
2556.54	5.46564e-13
2559.25	8.33782e-06
2564.51	5.59762e-13
2567.23	8.337e-06
2572.48	5.66922e-13
2575.2	8.33837e-06
2580.45	5.68146e-13
2583.17	8.33923e-06
2588.42	5.87256e-13
2591.14	8.33833e-06
2596.39	6.02421e-13
2599.11	8.3374e-06
2604.36	5.43283e-13
2607.08	8.3396e-06
2612.33	6.05984e-13
2615.05	8.33835e-06
2620.3	5.42122e-13
2623.02	8.33926e-06
2628.27	5.94488e-13
2630.99	8.33822e-06
2636.24	5.96022e-13
2638.96	8.33679e-06
2644.21	5.7717e-13
2646.93	8.3365e-06
2652.18	5.69574e-13
2654.9	8.33918e-06
2660.15	5.68001e-13
2662.87	8.33732e-06
2668.13	5.58601e-13
2670.84	8.34019e-06
2676.1	5.56434e-13
2678.81	8.33858e-06
2684.07	5.95661e-13
2686.79	8.33988e-06
2692.04	5.64153e-13
2694.76	8.33904e-06
2700.01	5.82719e-13
2702.73	8.34021e-06
2707.98	5.73085e-13
2710.7	8.34001e-06
2715.95	5.81591e-13
2718.67	8.33939e-06
2723.92	5.64923e-13
2726.64	8.33956e-06
2731.89	6.01369e-13
2734.61	8.33968e-06
2739.86	5.63313e-13
2742.58	8.33968e-06
2747.83	5.52197e-13
2750.55	8.33935e-06
2755.8	5.60977e-13
2758.52	8.33922e-06
2763.77	5.80736e-13
2766.49	8.33917e-06
2771.74	5.99875e-13
2774.46	8.3411e-06
2779.71	5.89511e-13
2782.43	8.34014e-06
2787.68	5.44331e-13
2790.4	8.34056e-06
2795.66	6.0808e-13
2798.37	8.34034e-06
2803.63	5.43428e-13
2806.35	8.33961e-06
2811.6	6.0368e-13
2814.32	8.34017e-06
2819.57	5.53026e-13
2822.29	8.33919e-06
2827.54	5.89562e-13
2830.26	8.33966e-06
2835.51	5.62473e-13
2838.23	8.33905e-06
2843.48	5.86426e-13
2846.2	8.34014e-06
2851.45	5.69011e-13
2854.17	8.33903e-06
2859.42	5.76645e-13
2862.14	8.3396e-06
2867.39	5.90942e-13
2870.11	8.341e-06
2875.36	5.49865e-13
2878.08	8.34066e-06
2883.33	5.85891e-13
2886.05	8.34127e-06
2891.3	5.93695e-13
2894.02	8.34066e-06
2899.28	5.98543e-13
2901.99	8.33862e-06
2907.25	6.01778e-13
2909.96	8.33928e-06
2915.22	5.71969e-13
2917.94	8.33977e-06
2923.19	5.75895e-13
2925.91	8.33894e-06
2931.16	5.74175e-13
2933.88	8.34043e-06
2939.13	5.93055e-13
2941.85	8.33908e-06
2947.1	5.67363e-13
2949.82	8.33798e-06
2955.07	5.76987e-13
2957.79	8.34152e-06
2963.04	5.96563e-13
2965.76	8.33978e-06
2971.01	5.58933e-13
2973.73	8.33977e-06
2978.98	5.51873e-13
2981.7	8.34099e-06
2986.95	5.54259e-13
2989.67	8.34009e-06
2994.92	5.73235e-13
2997.64	8.34053e-06
3002.9	6.03689e-13
3005.61	8.34003e-06
3010.87	5.53452e-13
3013.58	8.34094e-06
3018.84	5.8836e-13
3021.56	8.34045e-06
3026.81	5.73596e-13
3029.53	8.34005e-06
3034.78	5.7891e-13
3037.5	8.34076e-06
3042.75	5.78756e-13
3045.47	8.33979e-06
3050.72	5.72231e-13
3053.44	8.33998e-06
3058.69	5.78633e-13
3061.41	8.34134e-06
3066.66	5.80168e-13
3069.38	8.34099e-06
3074.63	5.65286e-13
3077.35	8.33828e-06
3082.6	5.85456e-13
3085.32	8.34033e-06
3090.57	5.69206e-13
3093.29	8.34e-06
3098.54	5.86096e-13
3101.26	8.33831e-06
3106.51	5.52948e-13
3109.23	8.34108e-06
3114.48	6.03241e-13
3117.2	8.34174e-06
3122.45	5.56457e-13
3125.17	8.34045e-06
3130.43	5.55232e-13
3133.14	8.34289e-06
3138.4	5.69928e-13
3141.11	8.34365e-06
3146.37	5.94421e-13
3149.09	8.34112e-06
3154.34	5.89861e-13
3157.06	8.33971e-06
3162.31	5.64497e-13
3165.03	8.34235e-06
3170.28	5.8085e-13
3173	8.34246e-06
3178.25	5.7891e-13
3180.97	8.34123e-06
3186.22	5.76863e-13
3188.94	8.34275e-06
3194.19	5.62116e-13
3196.91	8.34168e-06
3202.16	6.01613e-13
3204.88	8.34131e-06
3210.13	5.47549e-13
3212.85	8.34133e-06
3218.1	5.7715e-13
3220.82	8.34021e-06
3226.07	6.02954e-13
3228.79	8.34055e-06
3234.04	5.50988e-13
3236.76	8.34134e-06
3242.02	5.91094e-13
3244.73	8.33821e-06
3249.99	5.67156e-13
3252.71	8.341e-06
3257.96	5.92734e-13
3260.68	8.34136e-06
3265.93	5.64927e-13
3268.65	8.34272e-06
3273.9	5.90069e-13
3276.62	8.34234e-06
3281.87	5.66105e-13
3284.59	8.34302e-06
3289.84	5.77458e-13
3292.56	8.34192e-06
3297.81	5.99245e-13
3300.53	8.3417e-06
3305.78	5.61788e-13
3308.5	8.34258e-06
3313.75	5.53638e-13
3316.47	8.34262e-06
3321.72	5.50645e-13
3324.44	8.34213e-06
3329.69	5.60945e-13
3332.41	8.34285e-06
3337.66	5.98348e-13
3340.38	8.34268e-06
3345.64	5.76128e-13
3348.35	8.34087e-06
3353.61	5.62552e-13
3356.33	8.34166e-06
3361.58	5.96957e-13
3364.3	8.34279e-06
3369.55	5.43357e-13
3372.27	8.34141e-06
3377.52	5.82353e-13
3380.24	8.34098e-06
3385.49	5.99955e-13
3388.21	8.34158e-06
3393.46	5.69645e-13
3396.18	8.34226e-06
3401.43	5.49428e-13
3404.15	8.34135e-06
3409.4	5.54429e-13
3412.12	8.34201e-06
3417.37	5.74506e-13
3420.09	8.34351e-06
3425.34	5.9363e-13
3428.06	8.34199e-06
3433.31	5.95893e-13
3436.03	8.34198e-06
3441.28	5.59479e-13
3444	8.34171e-06
3449.26	5.60497e-13
3451.97	8.34265e-06
3457.23	5.88829e-13
3459.94	8.34264e-06
3465.2	5.70267e-13
3467.92	8.34207e-06
3473.17	5.81909e-13
3475.89	8.34376e-06
3481.14	5.7822e-13
3483.86	8.34146e-06
3489.11	5.79449e-13
3491.83	8.34329e-06
3497.08	5.7306e-13
3499.8	8.34424e-06
3505.05	5.73289e-13
3507.77	8.34252e-06
3513.02	5.85821e-13
3515.74	8.34284e-06
3520.99	5.63684e-13
3523.71	8.34292e-06
3528.96	5.94578e-13
3531.68	8.34353e-06
3536.93	5.54178e-13
3539.65	8.34343e-06
3544.9	6.00326e-13
3547.62	8.34379e-06
3552.88	5.59751e-13
3555.59	8.3427e-06
3560.85	5.89612e-13
3563.56	8.34377e-06
3568.82	5.66501e-13
3571.54	8.34412e-06
3576.79	5.91616e-13
3579.51	8.34466e-06
3584.76	5.60513e-13
3587.48	8.34446e-06
3592.73	5.99144e-13
3595.45	8.34444e-06
3600.7	5.54212e-13
3603.42	8.34446e-06
3608.67	6.0029e-13
3611.39	8.34426e-06
3616.64	5.46926e-13
3619.36	8.34483e-06
3624.61	6.03222e-13
3627.33	8.34564e-06
3632.58	5.58253e-13
3635.3	8.34444e-06
3640.55	8.92922e-13
3643.27	8.34508e-06
3648.52	6.0335e-13
3651.24	8.34362e-06
3656.5	5.65379e-13
3659.21	8.34231e-06
3664.47	5.50869e-13
3667.19	8.34437e-06
3672.44	5.96545e-13
3675.16	8.3452e-06
3680.41	5.96965e-13
3683.13	8.34372e-06
3688.38	5.61288e-13
3691.1	8.34407e-06
3696.35	5.46928e-13
3699.07	8.34262e-06
3704.32	5.6486e-13
3707.04	8.34281e-06
3712.29	6.06882e-13
3715.01	8.34477e-06
3720.26	5.51707e-13
3722.98	8.34455e-06
3728.23	5.99765e-13
3730.95	8.3433e-06
3736.2	5.55866e-13
3738.92	8.34454e-06
3744.17	5.73891e-13
3746.89	8.34531e-06
3752.14	6.00412e-13
3754.86	8.3435e-06
3760.12	5.99954e-13
3762.83	8.34358e-06
3768.09	5.99205e-13
3770.81	8.34279e-06
3776.06	5.99458e-13
3778.78	8.34328e-06
3784.03	6.00726e-13
3786.75	8.3428e-06
3792	5.93776e-13
3794.72	8.34286e-06
3799.97	5.72258e-13
3802.69	8.34426e-06
3807.94	5.50354e-13
3810.66	8.34271e-06
3815.91	5.94056e-13
3818.63	8.3407e-06
3823.88	5.66333e-13
3826.6	8.34257e-06
3831.85	5.81812e-13
3834.57	8.34229e-06
3839.82	5.82537e-13
3842.54	8.34304e-06
3847.79	5.67277e-13
3850.51	8.34161e-06
3855.76	5.90639e-13
3858.48	8.34269e-06
3863.73	5.78125e-13
3866.45	8.34349e-06
3871.71	5.6022e-13
3874.42	8.34428e-06
3879.68	6.01226e-13
3882.4	8.34402e-06
3887.65	5.42614e-13
3890.37	8.34449e-06
3895.62	5.98051e-13
3898.34	8.34351e-06
3903.59	5.80819e-13
3906.31	8.34415e-06
3911.56	5.53154e-13
3914.28	8.3445e-06
3919.53	6.01704e-13
3922.25	8.34307e-06
3927.5	5.97635e-13
3930.22	8.34312e-06
3935.47	5.87728e-13
3938.19	8.34345e-06
3943.44	5.75929e-13
3946.16	8.34418e-06
3951.41	5.59165e-13
3954.13	8.34479e-06
3959.38	5.46544e-13
3962.1	8.3453e-06
3967.35	6.07518e-13
3970.07	8.34539e-06
3975.32	5.43588e-13
3978.04	8.34487e-06
3983.29	6.04267e-13
3986.01	8.34503e-06
3991.27	5.44445e-13
3993.98	8.3456e-06
3999.24	6.052e-13
4001.95	8.34462e-06
4007.21	5.48859e-13
4009.93	8.3454e-06
4015.18	5.72119e-13
4017.9	8.34482e-06
4023.15	5.96506e-13
4025.87	8.34559e-06
4031.12	5.9818e-13
4033.84	8.34513e-06
4039.09	5.96005e-13
4041.81	8.34492e-06
4047.06	6.00241e-13
4049.78	8.34512e-06
4055.03	5.50897e-13
4057.75	8.34512e-06
4063	5.97268e-13
4065.72	8.34615e-06
4070.97	5.60541e-13
4073.69	8.34509e-06
4078.94	5.87153e-13
4081.66	8.3463e-06
4086.91	5.64508e-13
4089.63	8.34549e-06
4094.88	6.02364e-13
4097.6	8.34474e-06
4102.85	5.83627e-13
4105.57	8.34616e-06
4110.82	5.85612e-13
4113.54	8.34513e-06
4118.8	5.88487e-13
4121.51	8.34658e-06
4126.77	5.79161e-13
4129.49	8.34661e-06
4134.74	5.51112e-13
4137.46	8.34658e-06
4142.71	5.89571e-13
4145.43	8.34433e-06
4150.68	5.66644e-13
4153.4	8.34579e-06
4158.65	5.8887e-13
4161.37	8.34635e-06
4166.62	5.76425e-13
4169.34	8.34626e-06
4174.59	5.60143e-13
4177.31	8.34635e-06
4182.56	6.03973e-13
4185.28	8.34712e-06
4190.53	5.84754e-13
4193.25	8.34693e-06
4198.5	5.56229e-13
4201.22	8.34726e-06
4206.47	5.52633e-13
4209.19	8.34683e-06
4214.44	5.61046e-13
4217.16	8.34673e-06
4222.42	5.80067e-13
4225.13	8.34704e-06
4230.39	5.96439e-13
4233.11	8.3465e-06
4238.36	6.01009e-13
4241.08	8.34703e-06
4246.33	5.81435e-13
4249.05	8.34694e-06
4254.3	5.54379e-13
4257.02	8.34601e-06
4262.27	5.51632e-13
4264.99	8.34655e-06
4270.24	5.99545e-13
4272.96	8.34633e-06
4278.21	5.73593e-13
4280.93	8.34581e-06
4286.18	5.61743e-13
4288.9	8.34612e-06
4294.15	5.86534e-13
4296.87	8.34525e-06
4302.12	5.72209e-13
4304.84	8.34574e-06
4310.09	5.75526e-13
4312.81	8.34527e-06
4318.06	5.79404e-13
4320.78	8.34527e-06
4326.03	5.83527e-13
4328.75	8.34804e-06
4334.01	5.4858e-13
4336.72	8.34709e-06
4341.98	5.89833e-13
4344.7	8.3453e-06
4349.95	6.01088e-13
4352.67	8.34609e-06
4357.92	6.01933e-13
4360.64	8.34753e-06
4365.89	5.96089e-13
4368.61	8.34692e-06
4373.86	5.90015e-13
4376.58	8.34741e-06
4381.83	5.49339e-13
4384.55	8.34634e-06
4389.8	6.03534e-13
4392.52	8.3485e-06
4397.77	5.43625e-13
4400.49	8.34766e-06
4405.74	6.08185e-13
4408.46	8.3463e-06
4413.71	5.48248e-13
4416.43	8.34698e-06
4421.68	6.00405e-13
4424.4	8.34568e-06
4429.65	5.51685e-13
4432.37	8.34656e-06
4437.62	5.90441e-13
4440.34	8.34499e-06
4445.59	5.56223e-13
4448.31	8.34652e-06
4453.57	5.9544e-13
4456.28	8.34484e-06
4461.54	5.54226e-13
4464.25	8.34589e-06
4469.51	5.99651e-13
4472.23	8.34577e-06
4477.48	5.42911e-13
4480.2	8.34608e-06
4485.45	5.98836e-13
4488.17	8.34526e-06
4493.42	5.77894e-13
4496.14	8.34702e-06
4501.39	5.47353e-13
4504.11	8.3459e-06
4509.36	6.05723e-13
4512.08	8.3466e-06
4517.33	5.42539e-13
4520.05	8.34759e-06
4525.3	6.04332e-13
4528.02	8.34531e-06
4533.27	5.40502e-13
4535.99	8.34649e-06
4541.24	6.06556e-13
4543.96	8.34795e-06
4549.21	5.53203e-13
4551.93	8.34599e-06
4557.18	5.95541e-13
4559.9	8.34699e-06
4565.15	5.72787e-13
4567.87	8.34689e-06
4573.13	5.63594e-13
4575.84	8.34487e-06
4581.1	5.92386e-13
4583.82	8.34707e-06
4589.07	5.43463e-13
4591.79	8.34609e-06
4597.04	6.00842e-13
4599.76	8.34801e-06
4605.01	5.68369e-13
4607.73	8.34802e-06
4612.98	5.51281e-13
4615.7	8.34684e-06
4620.95	5.87531e-13
4623.67	8.34786e-06
4628.92	6.00455e-13
4631.64	8.3465e-06
4636.89	5.46411e-13
4639.61	8.34628e-06
4644.86	5.91762e-13
4647.58	8.34758e-06
4652.83	5.75156e-13
4655.55	8.3465e-06
4660.8	5.61884e-13
4663.52	8.34706e-06
4668.77	5.92919e-13
4671.49	8.34678e-06
4676.74	5.51697e-13
4679.46	8.3469e-06
4684.71	6.01606e-13
4687.43	8.34588e-06
4692.69	5.46208e-13
4695.4	8.34759e-06
4700.66	6.05344e-13
4703.38	8.34688e-06
4708.63	5.46885e-13
4711.35	8.34596e-06
4716.6	5.99198e-13
4719.32	8.34664e-06
4724.57	5.70024e-13
4727.29	8.34725e-06
4741.87	5.99494e-13
4744.59	8.33715e-06
4749.84	5.65591e-13
4752.56	8.34422e-06
4757.81	5.77298e-13
4760.53	8.3457e-06
4765.78	5.76014e-13
4768.5	8.3467e-06
4773.75	5.8164e-13
4776.47	8.34868e-06
4781.73	5.73425e-13
4784.44	8.34815e-06
4789.7	5.7185e-13
4792.42	8.34955e-06
4797.67	6.0209e-13
4800.39	8.34695e-06
4805.64	5.73065e-13
4808.36	8.34691e-06
4813.61	5.58037e-13
4816.33	8.34758e-06
4821.58	5.51216e-13
4824.3	8.3467e-06
4829.55	5.96096e-13
4832.27	8.34842e-06
4837.52	5.8772e-13
4840.24	8.34846e-06
4845.49	5.5811e-13
4848.21	8.34898e-06
4853.46	5.90457e-13
4856.18	8.34795e-06
4861.43	5.57901e-13
4864.15	8.34899e-06
4869.4	6.05452e-13
4872.12	8.34882e-06
4877.37	5.62722e-13
4880.09	8.35038e-06
4885.34	5.51953e-13
4888.06	8.34981e-06
4893.31	5.74729e-13
4896.03	8.34838e-06
4901.29	5.90891e-13
4904	8.3485e-06
4909.26	5.97377e-13
4911.98	8.35046e-06
4917.23	6.00138e-13
4919.95	8.34845e-06
4925.2	5.83552e-13
4927.92	8.35003e-06
4933.17	5.45152e-13
4935.89	8.34952e-06
4941.14	6.04102e-13
4943.86	8.35147e-06
4949.11	5.50556e-13
4951.83	8.34968e-06
4957.08	6.04854e-13
4959.8	8.3509e-06
4965.05	5.63699e-13
4967.77	8.34869e-06
4973.02	5.4976e-13
4975.74	8.34979e-06
4980.99	5.547e-13
4983.71	8.34807e-06
4988.96	5.55491e-13
4991.68	8.34945e-06
4996.93	5.68597e-13
4999.65	8.349e-06
5004.9	6.06e-13
5007.62	8.34976e-06
5012.87	5.42616e-13
5015.59	8.34799e-06
5020.85	6.0232e-13
5023.56	8.34923e-06
5028.82	5.45325e-13
5031.53	8.3487e-06
5036.79	6.0486e-13
5039.51	8.34928e-06
5044.76	5.48797e-13
5047.48	8.34827e-06
5052.73	6.00857e-13
5055.45	8.35029e-06
5060.7	5.81054e-13
5063.42	8.34935e-06
5068.67	5.50348e-13
5071.39	8.35034e-06
5076.64	5.56799e-13
5079.36	8.35068e-06
5084.61	5.53245e-13
5087.33	8.351e-06
5092.58	5.54921e-13
5095.3	8.34862e-06
5100.55	5.54805e-13
5103.27	8.35045e-06
5108.52	5.53246e-13
5111.24	8.34969e-06
5116.49	5.5552e-13
5119.21	8.35197e-06
5124.46	6.10082e-13
5127.18	8.34964e-06
5132.44	5.44423e-13
5135.15	8.34993e-06
5140.41	6.05126e-13
5143.13	8.35069e-06
5148.38	5.45974e-13
5151.1	8.34959e-06
5156.35	5.99984e-13
5159.07	8.34967e-06
5164.32	5.97838e-13
5167.04	8.34922e-06
5172.29	5.94902e-13
5175.01	8.35164e-06
5180.26	5.96204e-13
5182.98	8.35151e-06
5188.23	5.97575e-13
5190.95	8.35065e-06
5196.2	5.9953e-13
5198.92	8.35029e-06
5204.17	6.05338e-13
5206.89	8.34999e-06
5212.14	5.58367e-13
5214.86	8.35141e-06
5220.11	5.73227e-13
5222.83	8.35096e-06
5228.08	5.7618e-13
5230.8	8.35072e-06
5236.05	5.68284e-13
5238.77	8.35071e-06
5244.03	6.00261e-13
5246.74	8.35213e-06
5252	5.6266e-13
5254.71	8.35188e-06
5259.97	5.52962e-13
5262.69	8.35142e-06
5267.94	5.54643e-13
5270.66	8.35144e-06
5275.91	5.51012e-13
5278.63	8.35204e-06
5283.88	5.49645e-13
5286.6	8.35176e-06
5291.85	5.49904e-13
5294.57	8.35198e-06
5299.82	5.85117e-13
5302.54	8.35061e-06
5307.79	5.80004e-13
5310.51	8.3513e-06
5315.76	5.79653e-13
5318.48	8.34927e-06
5323.73	5.78412e-13
5326.45	8.35182e-06
5331.7	5.53579e-13
5334.42	8.35108e-06
5339.67	5.90131e-13
5342.39	8.35018e-06
5347.65	5.88023e-13
5350.36	8.35245e-06
5355.62	5.87656e-13
5358.33	8.35207e-06
5363.59	5.86989e-13
5366.31	8.35253e-06
5371.56	5.93622e-13
5374.28	8.35333e-06
5379.53	5.98768e-13
5382.25	8.35312e-06
5387.5	5.86198e-13
5390.22	8.3522e-06
5395.47	5.63821e-13
5398.19	8.35157e-06
5403.44	5.80153e-13
5406.16	8.35169e-06
5411.41	5.82361e-13
5414.13	8.35152e-06
5419.38	5.6907e-13
5422.1	8.3512e-06
5427.35	5.83334e-13
5430.07	8.35213e-06
5435.32	5.81281e-13
5438.04	8.35141e-06
5443.29	5.67501e-13
5446.01	8.35174e-06
5451.26	5.95995e-13
5453.98	8.35274e-06
5459.23	5.54599e-13
5461.95	8.35379e-06
5467.21	5.98277e-13
5469.92	8.3517e-06
5475.18	5.57678e-13
5477.89	8.35223e-06
5483.15	5.9706e-13
5485.87	8.35223e-06
5491.12	5.44416e-13
5493.84	8.34969e-06
5499.09	5.93352e-13
5501.81	8.3511e-06
5507.06	5.95675e-13
5509.78	8.35097e-06
5515.03	5.53634e-13
5517.75	8.35236e-06
5523	5.59883e-13
5525.72	8.35174e-06
5530.97	5.99485e-13
5533.69	8.35161e-06
5538.94	5.89229e-13
5541.66	8.35223e-06
5546.91	5.51707e-13
5549.63	8.35272e-06
5554.88	5.55597e-13
5557.6	8.35257e-06
5562.85	5.67031e-13
5565.57	8.35159e-06
5570.82	5.71705e-13
5573.54	8.35227e-06
5578.79	5.84126e-13
5581.51	8.3523e-06
5586.77	6.04052e-13
5589.48	8.35392e-06
5594.74	5.66803e-13
5597.46	8.35355e-06
5602.71	5.64484e-13
5605.43	8.35461e-06
5610.68	6.02939e-13
5613.4	8.35314e-06
5618.65	5.45873e-13
5621.37	8.35262e-06
5626.62	6.06478e-13
5629.34	8.35215e-06
5634.59	5.44241e-13
5637.31	8.35525e-06
5642.56	6.05825e-13
5645.28	8.35505e-06
5650.53	5.48599e-13
5653.25	8.35532e-06
5658.5	5.94604e-13
5661.22	8.35409e-06
5666.47	5.6102e-13
5669.19	8.35501e-06
5674.44	5.86699e-13
5677.16	8.354e-06
5682.41	5.77357e-13
5685.13	8.35362e-06
5690.38	5.76318e-13
5693.1	8.3536e-06
5698.36	5.83802e-13
5701.07	8.35495e-06
5706.33	5.7824e-13
5709.04	8.3542e-06
5714.3	5.57156e-13
5717.02	8.35374e-06
5722.27	6.03715e-13
5724.99	8.3553e-06
5730.24	5.55793e-13
5732.96	8.35489e-06
5738.21	5.57674e-13
5740.93	8.3539e-06
5746.18	5.90997e-13
5748.9	8.3536e-06
5754.15	5.93822e-13
5756.87	8.35231e-06
5762.12	5.98743e-13
5764.84	8.35412e-06
5769.74	1.15677e-12
5772.46	8.35455e-06
5777.71	5.82413e-13
5780.43	8.3543e-06
5785.68	5.93794e-13
5788.4	8.35284e-06
5793.65	5.47718e-13
5796.37	8.35172e-06
5801.62	5.93186e-13
5804.34	8.35398e-06
5809.59	5.55798e-13
5812.31	8.35385e-06
5817.56	5.98079e-13
5820.28	8.35116e-06
5825.54	5.45216e-13
5828.25	8.3528e-06
5833.51	5.7772e-13
5836.23	8.35368e-06
5841.48	6.03736e-13
5844.2	8.3546e-06
5849.45	5.7043e-13
5852.17	8.35385e-06
5857.42	5.45373e-13
5860.14	8.35588e-06
5865.39	5.9191e-13
5868.11	8.3548e-06
5873.36	5.87979e-13
5876.08	8.3554e-06
5881.33	5.48052e-13
5884.05	8.35242e-06
5889.3	6.00992e-13
5892.02	8.35278e-06
5897.27	5.90922e-13
5899.99	8.35199e-06
5905.24	5.87001e-13
5907.96	8.3542e-06
5913.21	5.88032e-13
5915.93	8.35328e-06
5921.18	5.81839e-13
5923.9	8.35199e-06
5929.15	5.49086e-13
5931.87	8.35431e-06
5937.13	5.75843e-13
5939.84	8.35322e-06
5945.1	5.73159e-13
5947.82	8.35297e-06
5953.07	5.7988e-13
5955.79	8.35337e-06
5961.04	5.83021e-13
5963.76	8.35348e-06
5969.01	5.49075e-13
5971.73	8.35418e-06
5976.98	5.61343e-13
5979.7	8.35451e-06
5984.95	5.71187e-13
5987.67	8.35331e-06
5992.92	5.80105e-13
5995.64	8.35518e-06
6000.89	6.00837e-13
6003.61	8.35257e-06
6008.86	5.73817e-13
6011.58	8.35374e-06
6016.83	5.73806e-13
6019.55	8.35499e-06
6024.8	5.76988e-13
6027.52	8.35256e-06
6032.77	5.68935e-13
6035.49	8.35327e-06
6040.74	5.94882e-13
6043.46	8.35325e-06
6048.71	5.63073e-13
6051.43	8.35481e-06
6056.69	5.65477e-13
6059.4	8.35474e-06
6064.66	5.65282e-13
6067.38	8.35318e-06
6072.63	5.6636e-13
6075.35	8.35477e-06
6080.6	5.71608e-13
6083.32	8.35384e-06
6088.57	5.67704e-13
6091.29	8.35566e-06
6096.54	5.59255e-13
6099.26	8.35351e-06
6104.51	5.57899e-13
6107.23	8.35446e-06
6112.48	5.48661e-13
6115.2	8.3535e-06
6120.45	5.63246e-13
6123.17	8.35473e-06
6128.42	6.0386e-13
6131.14	8.35445e-06
6136.39	5.41523e-13
6139.11	8.35431e-06
6144.36	6.08871e-13
6147.08	8.35344e-06
6152.33	5.42996e-13
6155.05	8.35542e-06
6160.3	6.07583e-13
6163.02	8.35482e-06
6168.28	5.45949e-13
6170.99	8.3539e-06
6176.25	5.91138e-13
6178.97	8.35484e-06
6184.22	6.08746e-13
6186.94	8.35573e-06
6192.19	5.85561e-13
6194.91	8.35444e-06
6200.16	5.83746e-13
6202.88	8.3539e-06
6208.13	5.83887e-13
6210.85	8.35418e-06
6216.1	5.71613e-13
6218.82	8.35353e-06
6224.07	5.47396e-13
6226.79	8.35566e-06
6232.04	5.96787e-13
6234.76	8.35511e-06
6240.01	5.61941e-13
6242.73	8.35548e-06
6247.98	5.8385e-13
6250.7	8.35373e-06
6255.95	5.76417e-13
6258.67	8.35435e-06
6263.92	5.58212e-13
6266.64	8.35835e-06
6271.89	5.98606e-13
6274.61	8.35533e-06
6279.87	6.01086e-13
6282.58	8.35457e-06
6287.84	5.99488e-13
6290.56	8.35484e-06
6295.81	5.99242e-13
6298.53	8.35602e-06
6303.78	5.95333e-13
6306.5	8.35596e-06
6311.75	5.57551e-13
6314.47	8.35648e-06
6319.72	5.92351e-13
6322.44	8.35747e-06
6327.69	5.52664e-13
6330.41	8.35669e-06
6335.66	5.96297e-13
6338.38	8.3559e-06
6343.63	5.7431e-13
6346.35	8.35588e-06
6351.6	5.61447e-13
6354.32	8.35701e-06
6359.57	6.03091e-13
6362.29	8.35711e-06
6367.54	5.78248e-13
6370.26	8.35692e-06
6375.52	5.70201e-13
6378.23	8.35569e-06
6383.49	5.69694e-13
6386.2	8.35681e-06
6391.46	5.62017e-13
6394.18	8.35536e-06
6399.43	5.46572e-13
6402.15	8.35609e-06
6407.4	5.74065e-13
6410.12	8.35542e-06
6415.37	5.96473e-13
6418.09	8.35618e-06
6423.34	5.5235e-13
6426.06	8.35646e-06
6431.31	5.93478e-13
6434.03	8.35603e-06
6439.28	5.50206e-13
6442	8.35606e-06
6447.25	5.94143e-13
6449.97	8.3555e-06
6455.22	5.94908e-13
6457.94	8.35475e-06
6463.19	5.9534e-13
6465.91	8.35467e-06
6471.16	5.98187e-13
6473.88	8.35601e-06
6479.13	5.98399e-13
6481.85	8.35492e-06
6487.1	5.96753e-13
6489.82	8.35554e-06
6495.08	5.59789e-13
6497.79	8.35563e-06
6503.05	5.47401e-13
6505.77	8.35581e-06
6511.02	5.9408e-13
6513.74	8.35715e-06
6518.99	5.98331e-13
6521.71	8.35758e-06
6526.96	5.53264e-13
6529.68	8.35598e-06
6534.93	5.61756e-13
6537.65	8.35573e-06
6542.9	6.00896e-13
6545.62	8.3563e-06
6550.87	5.90774e-13
6553.59	8.35612e-06
6558.84	5.44878e-13
6561.56	8.35799e-06
6566.81	5.945e-13
6569.53	8.35733e-06
6574.78	5.86466e-13
6577.5	8.35668e-06
6582.75	5.49169e-13
6585.47	8.35722e-06
6590.72	5.90757e-13
6593.44	8.35622e-06
6598.7	6.00638e-13
6601.41	8.35646e-06
6606.67	5.95623e-13
6609.38	8.35685e-06
6614.64	5.99262e-13
6617.36	8.35681e-06
6622.61	5.94401e-13
6625.33	8.3573e-06
6630.58	5.67614e-13
6633.3	8.3572e-06
6638.55	5.47143e-13
6641.27	8.3568e-06
6646.52	1.15662e-12
6649.24	8.35787e-06
6654.49	5.92126e-13
6657.21	8.35728e-06
6662.46	5.88401e-13
6665.18	8.35662e-06
6670.43	5.88615e-13
6673.15	8.35703e-06
6678.4	5.9637e-13
6681.12	8.35521e-06
6686.37	5.98958e-13
6689.09	8.35741e-06
6694.34	5.94406e-13
6697.06	8.35627e-06
6702.31	5.82886e-13
6705.03	8.35783e-06
6710.29	5.55629e-13
6713	8.35718e-06
6718.26	5.54011e-13
6720.97	8.35646e-06
6726.23	5.91048e-13
6728.95	8.35745e-06
6734.2	5.94293e-13
6736.92	8.35595e-06
6742.17	5.60934e-13
6744.89	8.35579e-06
6750.14	5.46471e-13
6752.86	8.35628e-06
6758.11	5.5361e-13
6760.83	8.35598e-06
6766.08	5.53139e-13
6768.8	8.35676e-06
6774.05	5.5165e-13
6776.77	8.3579e-06
6782.02	5.56183e-13
6784.74	8.35766e-06
6789.99	5.56475e-13
6792.71	8.35661e-06
6797.96	5.5468e-13
6800.68	8.35693e-06
6805.93	5.59271e-13
6808.65	8.35721e-06
6813.9	5.63827e-13
6816.62	8.35693e-06
6821.88	5.80058e-13
6824.59	8.3587e-06
6829.85	5.9772e-13
6832.56	8.35763e-06
6837.82	5.89726e-13
6840.54	8.35805e-06
6845.79	5.42914e-13
6848.51	8.35924e-06
6853.76	5.89442e-13
6856.48	8.35796e-06
6861.73	5.97157e-13
6864.45	8.35799e-06
6869.7	5.95199e-13
6872.42	8.35865e-06
6877.67	5.94016e-13
6880.39	8.35812e-06
6885.64	5.93997e-13
6888.36	8.35789e-06
6893.61	5.94597e-13
6896.33	8.35816e-06
6901.58	5.85462e-13
6904.3	8.35917e-06
6909.55	5.83498e-13
6912.27	8.35818e-06
6917.52	5.79491e-13
6920.24	8.35819e-06
6925.49	5.72828e-13
6928.21	8.35905e-06
6933.47	5.66191e-13
6936.18	8.35848e-06
6941.44	5.60466e-13
6944.15	8.3582e-06
6949.41	5.61236e-13
6952.13	8.3586e-06
6957.38	5.54484e-13
6960.1	8.35807e-06
6965	1.76662e-12
6967.72	8.35936e-06
6972.97	5.9622e-13
6975.69	8.35933e-06
6980.94	5.938e-13
6983.66	8.35761e-06
6988.91	5.86733e-13
6991.63	8.35894e-06
6996.88	5.86747e-13
6999.6	8.3589e-06
7004.85	5.83999e-13
7007.57	8.35982e-06
7012.82	5.77207e-13
7015.54	8.35836e-06
7020.79	5.68235e-13
7023.51	8.35802e-06
7028.76	5.66531e-13
7031.48	8.36008e-06
7036.73	5.62895e-13
7039.45	8.35868e-06
7044.7	5.6066e-13
7047.42	8.35969e-06
7052.68	5.57695e-13
7055.39	8.35858e-06
7060.65	5.53985e-13
7063.36	8.35948e-06
7068.62	5.55044e-13
7071.34	8.3592e-06
7076.59	5.54069e-13
7079.31	8.35826e-06
7084.56	5.5068e-13
7087.28	8.359e-06
7092.53	5.52317e-13
7095.25	8.35798e-06
7100.5	5.56279e-13
7103.22	8.35831e-06
7108.47	5.69407e-13
7111.19	8.3582e-06
7116.44	5.6915e-13
7119.16	8.35803e-06
7124.41	5.70988e-13
7127.13	8.35933e-06
7132.38	5.77925e-13
7135.1	8.35883e-06
7140.35	5.84393e-13
7143.07	8.35911e-06
7148.32	5.93342e-13
7151.04	8.35748e-06
7156.29	6.03941e-13
7159.01	8.35962e-06
7164.26	5.51053e-13
7166.98	8.35927e-06
7172.24	6.03116e-13
7174.95	8.35884e-06
7180.21	5.43282e-13
7182.92	8.35739e-06
7188.18	5.86718e-13
7190.9	8.35782e-06
7196.15	5.99605e-13
7198.87	8.35885e-06
7204.12	5.76742e-13
7206.84	8.35965e-06
7212.09	5.59925e-13
7214.81	8.35919e-06
7220.06	5.50671e-13
7222.78	8.3585e-06
7228.03	5.50317e-13
7230.75	8.35944e-06
7236	5.65532e-13
7238.72	8.35974e-06
7243.97	5.99309e-13
7246.69	8.35855e-06
7251.94	5.97942e-13
7254.66	8.36053e-06
7259.91	5.52416e-13
7262.63	8.3585e-06
7267.88	5.71234e-13
7270.6	8.35951e-06
7275.85	6.02939e-13
7278.57	8.35926e-06
7283.83	5.80308e-13
7286.54	8.35788e-06
7291.8	5.56634e-13
7294.52	8.35895e-06
7299.77	5.49758e-13
7302.49	8.35774e-06
7307.74	5.68886e-13
7310.46	8.35782e-06
7315.71	5.82756e-13
7318.43	8.35768e-06
7323.68	5.94724e-13
7326.4	8.35809e-06
7331.65	5.98536e-13
7334.37	8.35889e-06
7339.62	5.8344e-13
7342.34	8.35825e-06
7347.59	5.48437e-13
7350.31	8.35812e-06
7355.56	5.65367e-13
7358.28	8.36022e-06
7363.53	5.96554e-13
7366.25	8.35912e-06
7371.5	5.89335e-13
7374.22	8.35927e-06
7379.47	5.47876e-13
7382.19	8.35995e-06
7387.44	5.6227e-13
7390.16	8.35919e-06
7395.41	5.98357e-13
7398.13	8.35889e-06
7403.39	5.92775e-13
7406.1	8.3594e-06
7411.36	5.5194e-13
7414.08	8.35842e-06
7419.33	5.56222e-13
7422.05	8.35852e-06
7427.3	5.95751e-13
7430.02	8.35944e-06
7435.27	5.87995e-13
7437.99	8.35889e-06
7443.24	5.46693e-13
7445.96	8.35799e-06
7451.21	6.03593e-13
7453.93	8.35883e-06
7459.18	5.47889e-13
7461.9	8.35813e-06
7467.15	5.95591e-13
7469.87	8.3599e-06
7475.12	6.00658e-13
7477.84	8.35897e-06
7483.09	5.93982e-13
7485.81	8.35929e-06
7491.06	5.93787e-13
7493.78	8.35972e-06
7499.03	5.94522e-13
7501.75	8.36048e-06
7507	5.90647e-13
7509.72	8.35882e-06
7514.97	5.77444e-13
7517.69	8.36035e-06
7522.95	5.66485e-13
7525.66	8.35965e-06
7530.92	5.61579e-13
7533.64	8.3604e-06
7538.89	5.5335e-13
7541.61	8.36001e-06
7546.86	5.51883e-13
7549.58	8.3612e-06
7554.83	5.65033e-13
7557.55	8.36071e-06
7562.8	5.99776e-13
7565.52	8.36095e-06
7570.77	5.74957e-13
7573.49	8.36033e-06
7578.74	5.70366e-13
7581.46	8.35971e-06
7586.71	5.79328e-13
7589.43	8.36024e-06
7594.68	5.74245e-13
7597.4	8.36053e-06
7602.65	5.74136e-13
7605.37	8.36116e-06
7610.62	5.78416e-13
7613.34	8.36165e-06
7618.59	5.86076e-13
7621.31	8.36011e-06
7626.57	5.48027e-13
7629.28	8.35952e-06
7634.54	5.92098e-13
7637.26	8.35782e-06
7642.51	5.96912e-13
7645.23	8.36167e-06
7650.48	5.72342e-13
7653.2	8.36075e-06
7658.45	5.48824e-13
7661.17	8.36016e-06
7666.42	5.55984e-13
7669.14	8.36161e-06
7674.39	5.82246e-13
7677.11	8.36221e-06
7682.36	5.87581e-13
7685.08	8.36169e-06
7690.33	6.02672e-13
7693.05	8.3615e-06
7698.3	5.9561e-13
7701.02	8.36203e-06
7706.27	5.71708e-13
7708.99	8.36133e-06
7714.24	5.48575e-13
7716.96	8.36199e-06
7722.21	5.5614e-13
7724.93	8.36245e-06
7730.18	6.0611e-13
7732.9	8.36287e-06
7738.16	5.48371e-13
7740.87	8.36335e-06
7746.13	6.05029e-13
7748.84	8.36224e-06
7754.1	5.42848e-13
7756.82	8.36213e-06
7762.07	6.0438e-13
7764.79	8.35838e-06
7770.04	5.43066e-13
7772.76	8.36e-06
7778.01	6.01859e-13
7780.73	8.3627e-06
7785.98	5.50224e-13
7788.7	8.36151e-06
7793.95	5.85259e-13
7796.67	8.36159e-06
7801.92	6.01473e-13
7804.64	8.36067e-06
7809.89	5.94478e-13
7812.61	8.36082e-06
7817.86	5.95853e-13
7820.58	8.36191e-06
7825.83	5.93297e-13
7828.55	8.3617e-06
7833.8	5.8333e-13
7836.52	8.36105e-06
7841.77	5.63579e-13
7844.49	8.36161e-06
7849.74	6.41449e-13
7852.46	8.36121e-06
7857.72	6.04288e-13
7860.43	8.36102e-06
7865.69	5.40233e-13
7868.4	8.36163e-06
7873.66	6.09102e-13
7876.38	8.36106e-06
7881.63	5.43613e-13
7884.35	8.36051e-06
7889.6	6.01052e-13
7892.32	8.36234e-06
7897.57	5.45294e-13
7900.29	8.36039e-06
7905.54	5.99517e-13
7908.26	8.36251e-06
7913.51	5.42278e-13
7916.23	8.36112e-06
7921.48	5.96566e-13
7924.2	8.36279e-06
7929.45	5.9193e-13
7932.17	8.35941e-06
7937.42	5.85195e-13
7940.14	8.3616e-06
7945.39	5.83678e-13
7948.11	8.36048e-06
7953.36	5.73231e-13
7956.08	8.36079e-06
7961.33	5.62592e-13
7964.05	8.36094e-06
7969.3	5.50571e-13
7972.02	8.36064e-06
[truncated: 2,096 more rows]
