# Supplementary material for: Wafer-scale organic-on-III-V monolithic heterogeneous integration for active-matrix micro-LED displays
Source: Nat Commun. 2023 Nov 1;14:6985. doi: 10.1038/s41467-023-42443-8 (PMC10620182; doi:10.1038/s41467-023-42443-8)
Supplement: Supplementary file 5 — Source Data [file 41467_2023_42443_MOESM5_ESM.zip › Source Data_Fig. 2e.xlsx]

## Sheet: Sheet1
Ambient storage stability											Evolution of threshold voltage
VGS (V)	|ID| (A) @ 1st day	|ID| (A) @ 2nd day	|ID| (A) @ 4th day	|ID| (A) @ 5th day	|ID| (A) @ 7th day	|ID| (A) @ 8th day	|ID| (A) @ 9th day	|ID| (A) @ 55th day			Day	Vth (V)
30	1.28771e-13	3.60704e-14	8.30236e-14	3.57874e-13	1.05959e-13	6.70462e-13	1.87426e-13	7.75321e-13			1	-4.82
29.5	9.48588e-14	3.34038e-14	7.8036e-14	2.9383e-13	9.62797e-14	6.02464e-13	1.61105e-13	6.0519e-13			2	-5.91
29	8.36346e-14	3.25877e-14	6.50291e-14	2.57664e-13	8.81296e-14	5.49261e-13	1.46207e-13	2.85138e-13			4	-5.61
28.5	7.53884e-14	2.50221e-14	6.62013e-14	2.35467e-13	8.45883e-14	5.0307e-13	1.36788e-13	5.84242e-13			5	-6.23
28	7.08794e-14	1.94744e-14	6.21641e-14	2.11339e-13	7.51345e-14	4.63671e-13	1.30635e-13	5.99358e-13			7	-6.08
27.5	6.89839e-14	2.15113e-14	5.58545e-14	1.98005e-13	6.81837e-14	4.30047e-13	1.21171e-13	5.86837e-13			8	-6.04
27	6.37342e-14	1.65035e-14	5.05949e-14	1.81387e-13	6.41883e-14	3.9542e-13	1.16518e-13	9.60324e-13			9	-6.11
26.5	5.99429e-14	1.39133e-14	4.83503e-14	1.64865e-13	6.21468e-14	3.6888e-13	1.06428e-13	6.01069e-13			55	-6.22
26	5.35529e-14	1.38446e-14	4.45392e-14	1.54965e-13	5.72694e-14	3.39583e-13	1.02257e-13	5.89854e-13
25.5	5.12331e-14	1.04949e-14	4.22195e-14	1.42548e-13	5.44614e-14	3.17866e-13	9.83783e-14	5.8857e-13
25	4.82566e-14	9.84433e-15	3.7915e-14	1.32456e-13	4.96823e-14	2.9637e-13	8.81653e-14	1.09048e-12
24.5	4.383e-14	9.35408e-15	3.38116e-14	1.2342e-13	4.58538e-14	2.72576e-13	8.56101e-14	6.01469e-13
24	4.06296e-14	6.68951e-15	3.31888e-14	1.12506e-13	4.5466e-14	2.5637e-13	7.64268e-14	5.90415e-13
23.5	3.95696e-14	5.78732e-15	3.17104e-14	1.06912e-13	4.04644e-14	2.36074e-13	8.1348e-12	5.88427e-13
23	3.25362e-14	5.42646e-15	2.918e-14	9.92698e-14	3.74102e-14	2.18549e-13	6.15331e-13	8.07152e-13
22.5	3.2549e-14	8.55181e-16	2.7349e-14	8.85533e-14	3.52126e-14	2.01963e-13	6.33486e-14	6.00794e-13
22	2.69409e-14	5.18931e-15	2.538e-14	8.59432e-14	2.96389e-14	1.89353e-13	5.69514e-14	5.88425e-13
21.5	2.67241e-14	9.29797e-17	2.3047e-14	7.44149e-14	2.4175e-14	1.74049e-13	5.30256e-14	1.687e-13
21	2.54535e-14	6.73788e-16	2.2862e-14	6.93144e-14	2.24354e-14	1.62075e-13	4.41112e-14	5.95369e-13
20.5	2.04056e-14	1.23718e-15	1.48214e-14	6.45813e-14	1.77371e-14	1.48183e-13	4.17204e-14	1.59619e-13
20	1.72748e-14	4.49322e-15	1.537e-14	5.66768e-14	1.94682e-14	1.37124e-13	3.93533e-14	5.88932e-13
19.5	1.60494e-14	3.44759e-15	1.60719e-14	5.57893e-14	1.3735e-14	1.29172e-13	3.28981e-14	9.38212e-13
19	1.37227e-14	4.82355e-15	1.63456e-14	4.94197e-14	1.11807e-14	1.16257e-13	2.85528e-14	5.89734e-13
18.5	1.22403e-14	5.30261e-15	1.29467e-14	4.69092e-14	9.93902e-15	1.10413e-13	2.58126e-14	1.99213e-13
18	8.92812e-15	7.51933e-15	1.0515e-14	3.79421e-14	8.45929e-15	9.86653e-14	2.00232e-14	5.83963e-13
17.5	4.47422e-15	7.6112e-15	1.23157e-14	3.75371e-14	8.10755e-15	8.95165e-14	1.7407e-14	5.88032e-13
17	5.64008e-16	5.93048e-15	7.31166e-15	2.77155e-14	1.46567e-15	8.05588e-14	1.52389e-14	5.7966e-13
16.5	9.75309e-16	8.68434e-15	7.98035e-15	2.66049e-14	2.82942e-15	7.2485e-14	9.61406e-15	2.03857e-13
16	2.72379e-15	8.74117e-15	5.54268e-15	2.19458e-14	3.71822e-15	7.00738e-14	6.65483e-15	5.85141e-13
15.5	6.00556e-16	1.14894e-14	5.03233e-15	1.84619e-14	1.78999e-15	6.25425e-14	3.24606e-15	5.87518e-13
15	4.89448e-15	8.37354e-15	5.00181e-15	1.88097e-14	3.39876e-15	5.02965e-14	1.8715e-15	5.7978e-13
14.5	5.88734e-15	1.48355e-14	5.61821e-15	1.25802e-14	3.42663e-15	4.76878e-14	3.06408e-15	6.11604e-13
14	8.09856e-15	1.27352e-14	3.67546e-16	9.57149e-15	4.93439e-15	4.10113e-14	4.08895e-15	5.83307e-13
13.5	3.99104e-15	1.11076e-14	4.01648e-15	1.24056e-14	6.0382e-15	3.53148e-14	4.77792e-15	1.7462e-13
13	1.21422e-14	1.13269e-14	1.21912e-16	6.0171e-15	7.42288e-15	3.01023e-14	1.06647e-14	5.85923e-13
12.5	1.12635e-14	1.07622e-14	1.83288e-15	4.22945e-15	1.21486e-14	2.22713e-14	1.17689e-14	5.86117e-13
12	1.57594e-14	1.3041e-14	3.7065e-15	3.77409e-15	1.23777e-14	1.80205e-14	1.31727e-14	5.82357e-13
11.5	1.20595e-14	1.51679e-14	4.98947e-15	6.83389e-16	1.48412e-14	1.08479e-14	1.60741e-14	8.18662e-13
11	1.46432e-14	1.43402e-14	5.18216e-15	5.45578e-15	1.38167e-14	8.98992e-15	1.96897e-14	5.85273e-13
10.5	1.80246e-14	1.29073e-14	7.69569e-15	2.06135e-15	1.2481e-14	4.94056e-15	2.15481e-14	2.30778e-13
10	1.59331e-14	1.59335e-14	8.76812e-15	6.88294e-15	1.42202e-14	3.41423e-16	2.29198e-14	5.86356e-13
9.5	1.9368e-14	1.68432e-14	8.14283e-15	8.3573e-15	1.69306e-14	6.92387e-15	2.44095e-14	5.82612e-13
9	1.97557e-14	1.67852e-14	8.6279e-15	1.08378e-14	1.98895e-14	8.67044e-15	2.44827e-14	5.82803e-13
8.5	2.00134e-14	1.90436e-14	1.0566e-14	1.0214e-14	1.80176e-14	9.10853e-15	3.0388e-14	5.80044e-13
8	2.35649e-14	1.84644e-14	1.14e-14	1.67475e-14	2.05077e-14	1.72006e-14	2.82723e-14	2.24088e-13
7.5	2.32107e-14	1.6518e-14	1.06792e-14	1.51182e-14	2.13804e-14	2.06561e-14	2.74965e-14	5.99055e-13
7	3.28953e-14	1.90666e-14	9.35308e-15	1.91127e-14	1.72434e-14	2.09915e-14	3.06488e-14	4.52586e-13
6.5	1.68752e-12	6.61957e-15	1.37942e-14	1.67795e-14	2.24002e-14	2.45649e-14	3.16874e-14	6.00271e-13
6	1.68501e-11	4.9717e-13	2.77724e-14	2.04596e-14	1.84062e-14	2.82166e-14	3.34338e-14	5.8513e-13
5.5	1.42067e-10	8.86304e-12	1.42369e-12	3.73694e-14	1.12412e-13	2.94293e-14	1.55113e-14	9.04978e-13
5	7.76891e-10	8.12492e-11	1.56788e-11	1.63509e-12	3.389e-12	1.86056e-12	9.09157e-13	6.05919e-13
4.5	3.04819e-09	5.5948e-10	1.40069e-10	1.87567e-11	3.82487e-11	2.21869e-11	1.39108e-11	1.13181e-12
4	1.00833e-08	2.82465e-09	8.41796e-10	1.79323e-10	3.13192e-10	2.13722e-10	1.30581e-10	1.11195e-11
3.5	2.90363e-08	1.09354e-08	3.76137e-09	1.16563e-09	1.92009e-09	1.4058e-09	9.56538e-10	1.42898e-10
3	7.12254e-08	3.36798e-08	1.38074e-08	5.68588e-09	8.8231e-09	6.90375e-09	5.30921e-09	1.27234e-09
2.5	1.44667e-07	8.41034e-08	4.1014e-08	2.01006e-08	2.90644e-08	2.41992e-08	2.017e-08	7.34105e-09
2	2.70949e-07	1.73996e-07	9.77421e-08	5.67244e-08	7.63686e-08	6.66964e-08	5.81767e-08	2.68606e-08
1.5	4.67667e-07	3.24196e-07	1.999e-07	1.28652e-07	1.65123e-07	1.49221e-07	1.34009e-07	7.4457e-08
1	7.48568e-07	5.55521e-07	3.69376e-07	2.54503e-07	3.15368e-07	2.91771e-07	2.66824e-07	1.68332e-07
0.5	1.11446e-06	8.80386e-07	6.21121e-07	4.56165e-07	5.48712e-07	5.17566e-07	4.80165e-07	3.29463e-07
0	1.60279e-06	1.31435e-06	9.71903e-07	7.52937e-07	8.85295e-07	8.47175e-07	7.94273e-07	5.89418e-07
-0.5	2.23347e-06	1.87812e-06	1.44286e-06	1.15882e-06	1.34091e-06	1.29716e-06	1.22705e-06	9.70561e-07
-1	3.00967e-06	2.59391e-06	2.05716e-06	1.69172e-06	1.92711e-06	1.88109e-06	1.7899e-06	1.48109e-06
-1.5	3.94415e-06	3.4741e-06	2.82797e-06	2.38208e-06	2.67884e-06	2.6344e-06	2.51755e-06	2.15877e-06
-2	5.03949e-06	4.51907e-06	3.76775e-06	3.24077e-06	3.60378e-06	3.5661e-06	3.42042e-06	3.01432e-06
-2.5	6.30428e-06	5.73637e-06	4.87928e-06	4.27481e-06	4.70431e-06	4.67983e-06	4.50306e-06	4.05889e-06
-3	7.74156e-06	7.13183e-06	6.17055e-06	5.48862e-06	5.98915e-06	5.98357e-06	5.77338e-06	5.2907e-06
-3.5	9.35166e-06	8.70595e-06	7.64637e-06	6.8926e-06	7.46354e-06	7.4838e-06	7.23746e-06	6.71575e-06
-4	1.11032e-05	1.04727e-05	9.31447e-06	8.48753e-06	9.14283e-06	9.19936e-06	8.89667e-06	8.333e-06
-4.5	1.30559e-05	1.23612e-05	1.11197e-05	1.02859e-05	1.09581e-05	1.10513e-05	1.07666e-05	1.01542e-05
-5	1.5178e-05	1.44548e-05	1.31363e-05	1.2219e-05	1.2991e-05	1.31275e-05	1.27659e-05	1.20991e-05
-5.5	1.74611e-05	1.67149e-05	1.53255e-05	1.43727e-05	1.52024e-05	1.53862e-05	1.49853e-05	1.42543e-05
-6	1.98982e-05	1.91362e-05	1.76786e-05	1.67046e-05	1.75855e-05	1.78247e-05	1.73817e-05	1.65787e-05
-6.5	2.24858e-05	2.17128e-05	2.0189e-05	1.92033e-05	2.01326e-05	2.04289e-05	1.9946e-05	1.90633e-05
-7	2.52231e-05	2.44481e-05	2.2856e-05	2.18746e-05	2.2848e-05	2.32066e-05	2.26788e-05	2.17099e-05
-7.5	2.81057e-05	2.73343e-05	2.56731e-05	2.47079e-05	2.57209e-05	2.61481e-05	2.55746e-05	2.45112e-05
-8	3.11299e-05	3.03683e-05	2.86382e-05	2.76983e-05	2.87487e-05	2.92482e-05	2.86291e-05	2.74653e-05
-8.5	3.42788e-05	3.3544e-05	3.17469e-05	3.08419e-05	3.19264e-05	3.25009e-05	3.18356e-05	3.05668e-05
-9	3.75397e-05	3.68551e-05	3.49624e-05	3.41299e-05	3.52443e-05	3.5895e-05	3.51844e-05	3.38097e-05
-9.5	4.09299e-05	4.02961e-05	3.83355e-05	3.75566e-05	3.86992e-05	3.94288e-05	3.86702e-05	3.71875e-05
-10	4.44416e-05	4.38674e-05	4.18138e-05	4.11177e-05	4.2287e-05	4.30976e-05	4.22909e-05	4.06946e-05
-10.5	4.8062e-05	4.75645e-05	4.53968e-05	4.48095e-05	4.60012e-05	4.68968e-05	4.6042e-05	4.4328e-05
-11	5.17608e-05	5.13806e-05	4.9095e-05	4.86271e-05	4.98407e-05	5.08281e-05	4.99168e-05	4.80875e-05
-11.5	5.55791e-05	5.53142e-05	5.29108e-05	5.25692e-05	5.37983e-05	5.48769e-05	5.39167e-05	5.19654e-05
-12	5.95203e-05	5.93576e-05	5.68507e-05	5.66253e-05	5.78741e-05	5.90424e-05	5.80313e-05	5.59561e-05
-12.5	6.34951e-05	6.35138e-05	6.08365e-05	6.07931e-05	6.206e-05	6.33186e-05	6.22581e-05	6.00606e-05
-13	6.75693e-05	6.77729e-05	6.49806e-05	6.50725e-05	6.63518e-05	6.77085e-05	6.65953e-05	6.42678e-05
-13.5	7.168e-05	7.21391e-05	6.92242e-05	6.94596e-05	7.07508e-05	7.21995e-05	7.10359e-05	6.8586e-05
-14	7.59789e-05	7.65999e-05	7.34637e-05	7.39461e-05	7.52476e-05	7.67932e-05	7.55797e-05	7.29997e-05
-14.5	8.02879e-05	8.1149e-05	7.78411e-05	7.85229e-05	7.98363e-05	8.14776e-05	8.0211e-05	7.75036e-05
-15	8.46707e-05	8.57899e-05	8.23097e-05	8.31931e-05	8.4513e-05	8.62492e-05	8.49322e-05	8.20991e-05
-15.5	8.9148e-05	9.07241e-05	8.67822e-05	8.79476e-05	8.92704e-05	9.13401e-05	8.97387e-05	8.6779e-05
-16	9.40331e-05	9.55016e-05	9.16586e-05	9.30049e-05	9.43292e-05	9.62562e-05	9.48532e-05	9.17492e-05
-16.5	9.83318e-05	0.000100361	9.622e-05	9.78937e-05	9.92177e-05	0.000101256	9.97848e-05	9.65624e-05
-17	0.000102828	0.000105288	0.000100823	0.000102858	0.000104183	0.000106326	0.000104797	0.000101453
-17.5	0.000107502	0.000110288	0.000105606	0.000107892	0.000109217	0.000111464	0.000109875	0.000106408
-18	0.000112166	0.000115347	0.000110387	0.000112993	0.000114312	0.000116651	0.000115027	0.000111432
-18.5	0.000116846	0.000120466	0.000115292	0.000118156	0.000119469	0.000121894	0.000120227	0.000116513
-19	0.00012146	0.000125635	0.000120291	0.000123369	0.000124677	0.0001272	0.000125477	0.000121647
-19.5	0.00012639	0.000130857	0.000125214	0.000128631	0.00012993	0.000132523	0.00013078	0.00012683
-20	0.000131202	0.000136104	0.000130197	0.000133927	0.00013522	0.00013793	0.000136114	0.00013205
-20.5	0.00013583	0.000141408	0.000135028	0.000139277	0.000140554	0.000143358	0.000141493	0.000137322
-21	0.000140674	0.000146747	0.000140014	0.000144668	0.000145932	0.000148827	0.000146918	0.000142631
-21.5	0.000145222	0.000152131	0.00014499	0.000150099	0.000151341	0.000154302	0.000152374	0.000147978
-22	0.000149914	0.000157536	0.000149928	0.000155557	0.000156778	0.000159877	0.000157863	0.000153354
-22.5	0.000154777	0.000162968	0.000154847	0.000161042	0.000162246	0.000165435	0.000163376	0.000158755
-23	0.000159413	0.000168429	0.000160097	0.000166553	0.000167729	0.000170959	0.000168914	0.000164185
-23.5	0.000164536	0.000173916	0.00016508	0.000172085	0.000173236	0.000176567	0.000174469	0.000169631
-24	0.000169509	0.000179416	0.000170026	0.000177637	0.000178766	0.000182189	0.000180037	0.000175106
-24.5	0.000173764	0.000184934	0.000175261	0.00018321	0.00018431	0.000187799	0.000185622	0.000180597
-25	0.000178849	0.000190469	0.000180416	0.000188797	0.000189873	0.00019344	0.000191232	0.000186103
-25.5	0.000183457	0.000196002	0.000184966	0.000194391	0.000195439	0.00019909	0.000196837	0.00019162
-26	0.000188229	0.000201569	0.000189892	0.0002	0.000201016	0.00020479	0.000202462	0.000197149
-26.5	0.000193166	0.000207134	0.000195289	0.000205616	0.0002066	0.000210415	0.000208083	0.000202685
-27	0.000197975	0.000212705	0.000200208	0.000211238	0.000212181	0.000216062	0.000213724	0.000208221
-27.5	0.000202827	0.000218278	0.000205768	0.000216861	0.000217765	0.000221741	0.000219354	0.00021377
-28	0.000207417	0.000223846	0.000210306	0.000222486	0.000223353	0.000227406	0.000224978	0.000219305
-28.5	0.000212356	0.000229419	0.000215604	0.00022811	0.000228941	0.000233079	0.000230601	0.000224851
-29	0.000216761	0.000234986	0.000220539	0.000233737	0.000234526	0.000238768	0.000236224	0.000230398
-29.5	0.000221777	0.000240551	0.000225447	0.000239365	0.0002401	0.000244398	0.000241854	0.000235942
-30	0.000226335	0.000246123	0.000230146	0.000244981	0.000245674	0.000250041	0.000247458	0.000241473
