# Supplementary material for: Wafer-scale organic-on-III-V monolithic heterogeneous integration for active-matrix micro-LED displays
Source: Nat Commun. 2023 Nov 1;14:6985. doi: 10.1038/s41467-023-42443-8 (PMC10620182; doi:10.1038/s41467-023-42443-8)
Supplement: Supplementary file 5 — Source Data [file 41467_2023_42443_MOESM5_ESM.zip › Source Data_Fig. 3a.xlsx]

## Sheet: Sheet1
Transfer of device based on Post-OTFT via
VGS (V)	|ID| (A) @ Dev.1	|ID| (A) @ Dev.2	|ID| (A) @ Dev.3	|ID| (A) @ Dev.4	|ID| (A) @ Dev.5	|ID| (A) @ Dev.6	|ID| (A) @ Dev.7	|ID| (A) @ Dev.8	|ID| (A) @ Dev.9	|ID| (A) @ Dev.10	|ID| (A) @ Dev.11	|ID| (A) @ Dev.12	|ID| (A) @ Dev.13	|ID| (A) @ Dev.14	|ID| (A) @ Dev.15	|ID| (A) @ Dev.16	|ID| (A) @ Dev.17	|ID| (A) @ Dev.18	|ID| (A) @ Dev.19	|ID| (A) @ Dev.20	|ID| (A) @ Dev.21	|ID| (A) @ Dev.22	|ID| (A) @ Dev.23	|ID| (A) @ Dev.24	|ID| (A) @ Dev.25	|ID| (A) @ Dev.26	|ID| (A) @ Dev.27	|ID| (A) @ Dev.28	|ID| (A) @ Dev.29	|ID| (A) @ Dev.30	|ID| (A) @ Dev.31	|ID| (A) @ Dev.32	|ID| (A) @ Dev.33	|ID| (A) @ Dev.34	|ID| (A) @ Dev.35	|ID| (A) @ Dev.36	|ID| (A) @ Dev.37	|ID| (A) @ Dev.38	|ID| (A) @ Dev.39	|ID| (A) @ Dev.40	|ID| (A) @ Dev.41	|ID| (A) @ Dev.42	|ID| (A) @ Dev.43	|ID| (A) @ Dev.44	|ID| (A) @ Dev.45	|ID| (A) @ Dev.46	|ID| (A) @ Dev.47	|ID| (A) @ Dev.48	|ID| (A) @ Dev.49
30	1.12432e-12	9.34606e-13	8.3996e-13	6.96298e-13	7.69088e-13	7.66984e-13	6.3385e-13	5.3772e-13	5.27831e-13	5.85464e-13	3.84597e-13	4.50853e-13	5.21531e-13	5.81064e-13	8.19791e-13	5.66755e-13	6.8266e-13	8.29265e-13	6.70454e-13	6.57202e-13	9.02454e-13	9.86178e-13	8.02972e-13	6.42063e-13	6.22927e-13	6.08207e-13	1.31852e-12	2.42283e-12	2.92417e-12	2.766e-12	2.09331e-12	1.9387e-12	1.63137e-12	1.58782e-12	1.72453e-12	1.61621e-12	1.53858e-12	1.63219e-12	1.50746e-12	1.62502e-12	1.2429e-12	1.08747e-12	9.59821e-13	7.92397e-13	1.00781e-12	8.47105e-13	8.38492e-13	8.45639e-13	8.53644e-13
29.5	1.08583e-12	9.27454e-13	7.95368e-13	7.99575e-13	8.74048e-13	7.00726e-13	6.71711e-13	7.0999e-13	7.41959e-13	7.00941e-13	4.26455e-13	3.61458e-13	6.17447e-13	3.8271e-13	5.92832e-13	5.31838e-13	7.36298e-13	6.40378e-13	4.5338e-13	6.29857e-13	7.85924e-13	7.56904e-13	5.30789e-13	5.15227e-13	5.52672e-13	5.16287e-13	1.30148e-12	2.06104e-12	2.56008e-12	2.40885e-12	1.88781e-12	1.8634e-12	1.49381e-12	1.3003e-12	1.50999e-12	1.56111e-12	1.58528e-12	1.42964e-12	1.32993e-12	1.48662e-12	9.18983e-13	9.93872e-13	8.55072e-13	8.59075e-13	8.64356e-13	8.38271e-13	6.7674e-13	8.01257e-13	6.62233e-13
29	9.62148e-13	8.66666e-13	7.06604e-13	6.22889e-13	6.67703e-13	6.59079e-13	4.84927e-13	4.86607e-13	4.5337e-13	3.15385e-13	3.90697e-13	4.04368e-13	4.90821e-13	3.67355e-13	6.00194e-13	4.01216e-13	4.3719e-13	7.07898e-13	5.37307e-13	5.77482e-13	7.37756e-13	7.45546e-13	5.72227e-13	4.38872e-13	5.12497e-13	3.86084e-13	1.07557e-12	1.71755e-12	2.29358e-12	2.00815e-12	1.71323e-12	1.77843e-12	1.37476e-12	1.29251e-12	1.3861e-12	1.2597e-12	1.30553e-12	1.31522e-12	1.34066e-12	1.41868e-12	9.74091e-13	9.4844e-13	7.8566e-13	6.40112e-13	7.90737e-13	6.91033e-13	4.8554e-13	6.16158e-13	5.09946e-13
28.5	9.95592e-13	8.38481e-13	7.61503e-13	7.36052e-13	7.84863e-13	5.72208e-13	3.92587e-13	5.61278e-13	5.73265e-13	7.123e-13	4.33817e-13	3.31168e-13	4.42232e-13	4.53596e-13	5.94935e-13	5.34363e-13	7.29987e-13	4.41604e-13	4.01215e-13	5.05755e-13	7.17563e-13	6.87281e-13	3.81656e-13	4.36769e-13	3.76405e-13	3.78932e-13	1.01142e-12	1.59302e-12	2.01719e-12	1.91014e-12	1.56705e-12	2.62734e-12	1.29336e-12	1.18819e-12	1.26811e-12	9.81004e-13	1.34318e-12	1.22456e-12	1.14105e-12	1.16187e-12	9.00053e-13	9.39395e-13	7.41279e-13	7.01952e-13	7.493e-13	6.55906e-13	4.6114e-13	6.60119e-13	4.39692e-13
28	8.66654e-13	8.71083e-13	7.24693e-13	5.0005e-13	6.09859e-13	5.63584e-13	4.63472e-13	4.43486e-13	2.70163e-13	3.75964e-13	2.30206e-13	3.84385e-13	3.6756e-13	3.78504e-13	5.28257e-13	3.44634e-13	3.73245e-13	6.06512e-13	4.40339e-13	2.84054e-13	5.23418e-13	6.88333e-13	4.77362e-13	4.27934e-13	3.75563e-13	5.01563e-13	9.22442e-13	1.49206e-12	1.90025e-12	1.62807e-12	1.30013e-12	1.73362e-12	1.2088e-12	1.08954e-12	1.29335e-12	1.1335e-12	1.1196e-12	1.10551e-12	1.11518e-12	1.24558e-12	8.7965e-13	8.36751e-13	5.98459e-13	5.60394e-13	5.73035e-13	5.1603e-13	4.6072e-13	4.98788e-13	4.65354e-13
27.5	9.03463e-13	6.98394e-13	7.42152e-13	6.05641e-13	6.88737e-13	5.17098e-13	4.60738e-13	3.81225e-13	6.07972e-13	5.95981e-13	2.8784e-13	1.84981e-13	4.37394e-13	3.85655e-13	4.85768e-13	3.27596e-13	5.39627e-13	3.44846e-13	3.37692e-13	4.69576e-13	5.68852e-13	5.53293e-13	3.88597e-13	3.37066e-13	3.63574e-13	4.30887e-13	8.08016e-13	1.33493e-12	1.77657e-12	1.61755e-12	1.40277e-12	2.40186e-12	1.20607e-12	1.04663e-12	1.1093e-12	1.26811e-12	1.1787e-12	1.20858e-12	9.50282e-13	1.06806e-12	6.51856e-13	7.84587e-13	6.56723e-13	5.82058e-13	6.77574e-13	5.42743e-13	5.2256e-13	6.65167e-13	4.03093e-13
27	8.5193e-13	8.41425e-13	6.92722e-13	4.92057e-13	5.40867e-13	5.19833e-13	4.16777e-13	3.11392e-13	3.84378e-13	2.61117e-13	2.64912e-13	3.40003e-13	3.4295e-13	3.90493e-13	3.80597e-13	3.40427e-13	4.29197e-13	5.93261e-13	4.51908e-13	2.96465e-13	4.95653e-13	5.16693e-13	4.23094e-13	3.79345e-13	3.56843e-13	4.0207e-13	8.30943e-13	1.23628e-12	1.63291e-12	1.36368e-12	1.21978e-12	1.85141e-12	1.16674e-12	9.79116e-13	1.07502e-12	1.01928e-12	9.07792e-13	9.56387e-13	1.05335e-12	1.11791e-12	7.1706e-13	8.19503e-13	5.56392e-13	4.20939e-13	6.83253e-13	5.30123e-13	4.52727e-13	5.15405e-13	4.76712e-13
26.5	8.1428e-13	7.62548e-13	7.0429e-13	6.21627e-13	6.75065e-13	4.83023e-13	4.72728e-13	3.7176e-13	4.74194e-13	5.22572e-13	3.91328e-13	2.53552e-13	3.90277e-13	2.88477e-13	4.40334e-13	3.19603e-13	5.43623e-13	4.41814e-13	3.5515e-13	3.32012e-13	5.91568e-13	4.11732e-13	3.17922e-13	4.16786e-13	3.83977e-13	3.27608e-13	7.89295e-13	1.25395e-12	1.60136e-12	1.47663e-12	1.22273e-12	1.64065e-12	1.15664e-12	9.53455e-13	1.10152e-12	1.1417e-12	1.1095e-12	1.06071e-12	9.63744e-13	8.51206e-13	6.72259e-13	6.81102e-13	6.08976e-13	5.87948e-13	5.39801e-13	5.09509e-13	4.49572e-13	5.22136e-13	4.05827e-13
26	8.7675e-13	8.11978e-13	5.85027e-13	4.30428e-13	5.06161e-13	4.70192e-13	4.27294e-13	3.74074e-13	2.25781e-13	2.82993e-13	1.60162e-13	2.93307e-13	3.76184e-13	3.41063e-13	4.3171e-13	3.14765e-13	3.39801e-13	6.61201e-13	3.28016e-13	3.03406e-13	5.65276e-13	5.09121e-13	4.15521e-13	3.1519e-13	2.85957e-13	3.92605e-13	8.06333e-13	1.03919e-12	1.5412e-12	1.35253e-12	1.01491e-12	1.44041e-12	1.14213e-12	9.69231e-13	9.89202e-13	1.00814e-12	8.58574e-13	9.76789e-13	1.01948e-12	1.13957e-12	6.24723e-13	6.41138e-13	5.9236e-13	4.82568e-13	6.18048e-13	4.26215e-13	5.24243e-13	5.11408e-13	3.39991e-13
25.5	9.74768e-13	6.18886e-13	6.40978e-13	5.62732e-13	6.08176e-13	4.44741e-13	3.49047e-13	5.21103e-13	5.31617e-13	4.62835e-13	3.76815e-13	2.84262e-13	4.91662e-13	3.67145e-13	4.01421e-13	2.70383e-13	4.5591e-13	3.4127e-13	2.85106e-13	4.54853e-13	4.75039e-13	3.85019e-13	1.70682e-13	4.24569e-13	2.70602e-13	3.18564e-13	7.44913e-13	1.19127e-12	1.57401e-12	1.36157e-12	1.16593e-12	1.03636e-12	1.18272e-12	9.00872e-13	9.95723e-13	1.03758e-12	1.09289e-12	1.18565e-12	8.4806e-13	9.06313e-13	5.44164e-13	6.37352e-13	5.27155e-13	4.54593e-13	5.41064e-13	4.51245e-13	4.59458e-13	5.83345e-13	3.35994e-13
25	7.90932e-13	7.82951e-13	6.38454e-13	3.8836e-13	5.61691e-13	3.71963e-13	4.59476e-13	3.27588e-13	3.482e-13	2.98768e-13	2.0812e-13	2.90152e-13	3.17499e-13	3.55576e-13	4.51272e-13	3.30961e-13	3.03832e-13	5.46775e-13	4.03739e-13	2.565e-13	5.7411e-13	3.84808e-13	2.53347e-13	1.84778e-13	3.39174e-13	2.47257e-13	7.62792e-13	1.07348e-12	1.46274e-12	1.27092e-12	9.95982e-13	1.21367e-12	1.05757e-12	9.33894e-13	1.08848e-12	9.12645e-13	9.08423e-13	8.68046e-13	8.9854e-13	1.10087e-12	6.54591e-13	6.62171e-13	4.31451e-13	4.34191e-13	4.29373e-13	3.83095e-13	4.14655e-13	4.08762e-13	3.85003e-13
24.5	9.18397e-13	6.3992e-13	6.07744e-13	5.70094e-13	6.25845e-13	4.12559e-13	4.28135e-13	4.00997e-13	5.32038e-13	4.38014e-13	2.7585e-13	2.69117e-13	2.59444e-13	4.11738e-13	4.52534e-13	2.70593e-13	4.58645e-13	3.25495e-13	3.38954e-13	4.05212e-13	5.89886e-13	3.94694e-13	2.56502e-13	3.51159e-13	3.74511e-13	3.17091e-13	7.00741e-13	1.0251e-12	1.45265e-12	1.33865e-12	1.02333e-12	1.25721e-12	9.96156e-13	8.57753e-13	9.99088e-13	7.78873e-13	9.78254e-13	1.07438e-12	8.44905e-13	8.65508e-13	5.6688e-13	6.08325e-13	5.4882e-13	4.588e-13	4.20749e-13	5.69036e-13	4.40737e-13	5.21715e-13	2.96239e-13
24	7.48654e-13	7.31838e-13	5.88603e-13	5.40436e-13	5.22568e-13	4.61989e-13	3.88801e-13	1.67097e-13	3.64817e-13	1.87077e-13	9.74799e-14	2.66173e-13	3.10978e-13	2.86584e-13	4.00369e-13	3.70716e-13	3.52632e-13	6.08826e-13	3.78288e-13	3.58726e-13	4.55477e-13	4.70208e-13	2.81533e-13	2.57767e-13	3.32443e-13	4.14691e-13	6.65193e-13	9.2245e-13	1.4436e-12	1.25241e-12	9.66955e-13	1.23723e-12	9.78909e-13	8.91827e-13	9.02545e-13	4.58744e-13	8.61309e-13	9.28833e-13	8.77086e-13	1.01274e-12	7.17481e-13	5.96757e-13	4.43861e-13	5.83741e-13	4.20328e-13	3.60168e-13	4.45575e-13	4.05607e-13	3.80166e-13
23.5	7.97873e-13	6.93767e-13	5.91127e-13	5.53267e-13	6.42462e-13	3.47774e-13	3.69029e-13	4.11935e-13	5.04483e-13	4.82186e-13	2.23054e-13	2.09801e-13	2.96254e-13	2.24322e-13	4.85137e-13	3.35589e-13	4.5591e-13	2.63654e-13	2.24107e-13	3.47999e-13	4.78615e-13	3.81022e-13	1.40183e-13	3.2087e-13	3.08253e-13	3.14778e-13	6.72555e-13	1.0049e-12	1.43603e-12	1.29111e-12	9.53914e-13	1.086e-12	1.03906e-12	9.07182e-13	9.35567e-13	6.52672e-13	9.58482e-13	1.19911e-12	8.58998e-13	8.6004e-13	5.68142e-13	5.12412e-13	4.72888e-13	3.62886e-13	3.82677e-13	4.71438e-13	3.73639e-13	4.27062e-13	2.55013e-13
23	5.96789e-13	7.72434e-13	6.6096e-13	4.69551e-13	4.80499e-13	4.49579e-13	4.12149e-13	2.98561e-13	2.95824e-13	1.61415e-13	1.93606e-13	2.30204e-13	2.86578e-13	2.69967e-13	3.71552e-13	2.78586e-13	1.6774e-13	5.71596e-13	3.28647e-13	2.90575e-13	5.47607e-13	4.24353e-13	3.62515e-13	2.02447e-13	1.91513e-13	3.87556e-13	7.23669e-13	9.88708e-13	1.32834e-12	1.18236e-12	8.81138e-13	1.03804e-12	1.09712e-12	7.63523e-13	8.27876e-13	2.85639e-13	9.42918e-13	9.50918e-13	9.14315e-13	9.89815e-13	6.06424e-13	5.48169e-13	4.7415e-13	3.86023e-13	4.53352e-13	4.45987e-13	2.83823e-13	4.05397e-13	4.31699e-13
22.5	8.23955e-13	6.51488e-13	5.84186e-13	5.09726e-13	6.28159e-13	4.16345e-13	4.3108e-13	3.61453e-13	4.68936e-13	4.81345e-13	2.55237e-13	3.29906e-13	3.18971e-13	3.17083e-13	3.86486e-13	3.53047e-13	4.20993e-13	2.66809e-13	2.565e-13	2.82792e-13	4.36967e-13	4.60952e-13	2.17589e-13	3.89652e-13	2.76281e-13	3.42753e-13	5.81687e-13	9.67253e-13	1.41478e-12	1.26524e-12	9.72214e-13	1.01091e-12	9.64816e-13	8.73528e-13	8.6784e-13	1.31675e-13	9.22516e-13	9.70268e-13	9.03799e-13	8.95586e-13	5.68773e-13	5.9255e-13	5.39985e-13	4.17995e-13	4.88689e-13	4.20325e-13	3.90045e-13	5.23398e-13	3.06125e-13
22	7.16682e-13	6.67895e-13	7.37735e-13	5.25922e-13	5.27405e-13	3.33891e-13	3.70291e-13	2.66379e-13	2.29988e-13	2.6932e-13	2.43037e-13	2.04963e-13	2.96464e-13	2.32105e-13	4.0689e-13	2.91207e-13	3.06146e-13	5.188e-13	3.82915e-13	2.95202e-13	4.65363e-13	4.11312e-13	2.90367e-13	1.96347e-13	2.90795e-13	1.77633e-13	7.35027e-13	7.97085e-13	1.27133e-12	1.27639e-12	8.79245e-13	1.15373e-12	1.00331e-12	8.47447e-13	8.68892e-13	2.98469e-13	8.82131e-13	9.14951e-13	8.86341e-13	9.11992e-13	6.21778e-13	6.07484e-13	4.59636e-13	4.56276e-13	4.61555e-13	2.76032e-13	2.8193e-13	3.50077e-13	3.47142e-13
21.5	8.53613e-13	6.0311e-13	4.74388e-13	5.07412e-13	6.87896e-13	4.33172e-13	4.54007e-13	3.91112e-13	5.17314e-13	4.15508e-13	3.24229e-13	2.42614e-13	2.14431e-13	2.86163e-13	3.55145e-13	3.16448e-13	4.18049e-13	2.93102e-13	3.58726e-13	4.20567e-13	4.95863e-13	3.89646e-13	3.0446e-13	3.73876e-13	2.37157e-13	2.7313e-13	5.93677e-13	9.11933e-13	1.43624e-12	1.36851e-12	9.17316e-13	9.94501e-13	9.71547e-13	8.63222e-13	9.98037e-13	7.01891e-13	7.82013e-13	9.93616e-13	8.51846e-13	8.03671e-13	5.978e-13	5.56372e-13	4.58585e-13	4.53962e-13	3.35351e-13	4.63024e-13	3.94883e-13	4.27272e-13	2.76257e-13
21	8.09862e-13	6.24355e-13	6.04799e-13	5.4927e-13	7.08299e-13	4.45162e-13	4.47066e-13	4.80927e-13	3.71337e-13	3.24851e-13	2.29785e-13	2.61545e-13	3.30119e-13	2.76067e-13	4.10255e-13	3.43371e-13	4.83675e-13	3.44425e-13	3.02775e-13	3.02775e-13	4.21192e-13	2.60286e-13	1.81831e-13	3.48004e-13	3.08674e-13	3.77039e-13	6.03353e-13	9.62415e-13	1.19582e-12	1.29132e-12	9.77682e-13	9.61057e-13	9.28008e-13	7.45224e-13	8.77515e-13	1.07229e-12	8.48689e-13	1.05041e-12	8.99381e-13	8.64246e-13	4.89897e-13	6.29359e-13	3.91066e-13	4.56487e-13	3.27358e-13	3.91088e-13	4.07293e-13	4.3211e-13	2.42392e-13
20.5	7.10162e-13	7.37728e-13	7.00294e-13	4.52724e-13	4.83023e-13	3.59763e-13	2.86785e-13	2.63644e-13	3.56193e-13	2.70372e-13	2.62809e-13	1.97811e-13	3.13712e-13	2.80904e-13	3.74918e-13	3.51575e-13	3.34122e-13	5.40044e-13	2.93099e-13	2.45562e-13	4.89973e-13	3.2423e-13	2.02023e-13	9.45406e-14	2.21802e-13	3.8987e-13	6.20601e-13	8.66919e-13	1.37987e-12	1.14114e-12	8.1404e-13	1.18843e-12	9.94894e-13	8.66798e-13	8.56061e-13	1.27127e-12	9.05479e-13	8.78984e-13	7.31746e-13	1.01421e-12	6.32085e-13	4.8654e-13	5.02125e-13	4.81306e-13	3.84991e-13	3.08635e-13	3.4987e-13	3.60805e-13	3.66493e-13
20	7.45078e-13	6.7084e-13	5.75772e-13	6.20365e-13	7.28281e-13	4.61148e-13	4.41807e-13	3.03188e-13	3.73651e-13	3.23799e-13	3.0656e-13	2.75848e-13	2.61337e-13	2.81325e-13	4.071e-13	3.59147e-13	3.87969e-13	3.14346e-13	3.43371e-13	4.30032e-13	3.98685e-13	3.6735e-13	3.26546e-13	3.84393e-13	2.92267e-13	4.15111e-13	4.02897e-13	9.97122e-13	1.30667e-12	1.24294e-12	9.24046e-13	1.12659e-12	8.77948e-13	7.62892e-13	8.96445e-13	1.09101e-12	8.09566e-13	9.61014e-13	7.92322e-13	8.13136e-13	5.98641e-13	5.1788e-13	4.38813e-13	5.13067e-13	3.92143e-13	4.68703e-13	3.88152e-13	5.46325e-13	3.03391e-13
19.5	7.66953e-13	7.01129e-13	6.46237e-13	4.90585e-13	4.89333e-13	4.43058e-13	3.94901e-13	2.61751e-13	3.84378e-13	2.28304e-13	1.45017e-13	2.25787e-13	2.89733e-13	2.35891e-13	3.70501e-13	3.00882e-13	3.36646e-13	4.6369e-13	2.77113e-13	3.41478e-13	4.79246e-13	3.62722e-13	2.46195e-13	5.81514e-14	3.05729e-13	3.41912e-13	5.47612e-13	9.56526e-13	1.33864e-12	1.17227e-12	8.14671e-13	1.19663e-12	9.22329e-13	7.65837e-13	7.59518e-13	7.57419e-13	8.64253e-13	8.84663e-13	7.85802e-13	8.67402e-13	6.07896e-13	5.62051e-13	4.41127e-13	3.95909e-13	4.24956e-13	3.93822e-13	2.50379e-13	4.09814e-13	3.32208e-13
19	7.6464e-13	6.70629e-13	5.47797e-13	4.79647e-13	5.98921e-13	3.92576e-13	3.6945e-13	3.68815e-13	4.00154e-13	3.02134e-13	2.8195e-13	3.55147e-13	1.85404e-13	2.83849e-13	3.53463e-13	3.28647e-13	4.6159e-13	3.30963e-13	3.1792e-13	3.51364e-13	3.41262e-13	3.01723e-13	2.84268e-13	4.65165e-13	3.80191e-13	3.07626e-13	5.29943e-13	9.49163e-13	1.22927e-12	1.36662e-12	8.59683e-13	9.53275e-13	8.851e-13	7.94863e-13	8.53958e-13	8.72471e-13	7.59718e-13	9.69848e-13	8.55001e-13	8.71187e-13	6.17782e-13	5.32814e-13	5.49451e-13	4.23884e-13	3.82467e-13	4.12332e-13	4.28117e-13	5.34125e-13	1.16398e-13
18.5	6.61784e-13	6.69578e-13	6.36981e-13	5.44432e-13	4.59044e-13	4.42217e-13	2.79634e-13	2.08324e-13	3.78489e-13	2.30828e-13	2.09172e-13	1.43543e-13	3.04457e-13	2.50194e-13	4.06679e-13	2.80269e-13	3.5747e-13	5.1291e-13	3.23178e-13	3.03616e-13	3.91323e-13	3.43161e-13	2.01392e-13	1.77205e-13	2.46412e-13	3.82508e-13	6.06087e-13	7.90775e-13	1.31319e-12	1.19961e-12	8.59894e-13	1.09757e-12	9.57244e-13	7.57844e-13	8.46175e-13	8.85723e-13	8.91596e-13	8.52271e-13	7.31115e-13	8.18815e-13	6.21568e-13	5.81823e-13	4.86139e-13	4.48283e-13	4.06025e-13	2.40695e-13	3.31781e-13	3.5155e-13	2.66792e-13
18	7.00276e-13	6.89139e-13	5.41908e-13	5.27395e-13	6.57396e-13	3.69439e-13	4.3129e-13	3.86905e-13	3.1181e-13	3.8017e-13	2.64702e-13	3.49679e-13	2.20321e-13	3.56418e-13	3.84173e-13	3.02355e-13	3.38329e-13	1.42917e-13	2.94361e-13	3.08244e-13	4.42015e-13	2.70172e-13	2.96467e-13	4.496e-13	3.2445e-13	3.14146e-13	4.63265e-13	9.48322e-13	1.27596e-12	1.21202e-12	8.71252e-13	1.03594e-12	8.89306e-13	7.76985e-13	9.03386e-13	7.98013e-13	7.2964e-13	9.05276e-13	8.78979e-13	9.5469e-13	5.09248e-13	5.64365e-13	4.98759e-13	4.79413e-13	4.05604e-13	5.02147e-13	3.31571e-13	5.17298e-13	1.48159e-13
17.5	7.00276e-13	6.92505e-13	7.13125e-13	5.53477e-13	5.11209e-13	3.71332e-13	3.54515e-13	2.87833e-13	3.65658e-13	3.41257e-13	2.58813e-13	2.90783e-13	3.21706e-13	3.01939e-13	3.53042e-13	3.18341e-13	2.65129e-13	4.59062e-13	2.52714e-13	2.55658e-13	3.36213e-13	3.1792e-13	1.92558e-13	2.55874e-13	3.80822e-13	3.23191e-13	5.64019e-13	8.95105e-13	1.29279e-12	1.13209e-12	8.54845e-13	1.02794e-12	1.00226e-12	8.56281e-13	7.89806e-13	6.29956e-13	9.22095e-13	9.05276e-13	7.67502e-13	8.05564e-13	5.2271e-13	4.93481e-13	4.4344e-13	3.99274e-13	4.62607e-13	3.242e-13	2.78354e-13	3.89621e-13	3.74486e-13
17	7.16261e-13	6.79253e-13	4.59034e-13	5.6799e-13	6.76117e-13	3.11805e-13	5.12903e-13	3.52409e-13	2.45342e-13	3.9237e-13	2.54395e-13	2.27259e-13	3.14343e-13	3.73035e-13	3.54935e-13	2.40093e-13	4.40976e-13	2.5503e-13	2.85948e-13	3.81653e-13	4.46643e-13	3.28437e-13	3.48422e-13	3.13087e-13	2.96264e-13	3.49484e-13	5.91574e-13	9.39277e-13	1.20361e-12	1.16764e-12	1.01491e-12	9.57481e-13	9.37894e-13	6.63614e-13	8.19253e-13	1.40088e-13	7.37212e-13	8.27873e-13	8.47219e-13	8.78549e-13	4.93473e-13	5.71937e-13	4.24299e-13	4.45128e-13	4.462e-13	4.22849e-13	4.20965e-13	3.30095e-13	2.70788e-13
16.5	6.69146e-13	6.17203e-13	6.30882e-13	5.25922e-13	5.71577e-13	3.34943e-13	3.58301e-13	2.71217e-13	3.7323e-13	2.29986e-13	2.10223e-13	2.75848e-13	3.6104e-13	2.46198e-13	3.62087e-13	3.98692e-13	2.7207e-13	4.73155e-13	4.00164e-13	2.73117e-13	4.62629e-13	4.17832e-13	2.4262e-13	1.29037e-13	2.83433e-13	2.66819e-13	6.46052e-13	9.02888e-13	1.25409e-12	1.16617e-12	8.99016e-13	8.86598e-13	9.37683e-13	8.01173e-13	7.5447e-13	1.55863e-13	8.48058e-13	8.73305e-13	7.5972e-13	7.25006e-13	5.80763e-13	5.58265e-13	3.75922e-13	4.68055e-13	4.59662e-13	3.20414e-13	3.4945e-13	5.1225e-13	3.19798e-13
16	8.18066e-13	6.39499e-13	6.38874e-13	4.76913e-13	5.64005e-13	3.76801e-13	4.06891e-13	2.59858e-13	2.21153e-13	4.00363e-13	2.97936e-13	3.45472e-13	2.52713e-13	2.69336e-13	4.34865e-13	3.33065e-13	4.61589e-13	2.93102e-13	2.67648e-13	3.28016e-13	4.0205e-13	3.89226e-13	3.00464e-13	3.41273e-13	2.90164e-13	3.24453e-13	4.79461e-13	9.32967e-13	1.28543e-12	1.2278e-12	8.79034e-13	1.00207e-12	9.58296e-13	7.7425e-13	9.08855e-13	4.00692e-13	6.71378e-13	7.48156e-13	8.14197e-13	9.30501e-13	5.63094e-13	5.92129e-13	4.54588e-13	3.67723e-13	3.93615e-13	4.26215e-13	4.19072e-13	3.68587e-13	2.25775e-13
15.5	6.93335e-13	6.38658e-13	6.02275e-13	5.20874e-13	5.00902e-13	2.81516e-13	2.78582e-13	2.76054e-13	5.09111e-13	2.95613e-13	2.8826e-13	2.59442e-13	3.50943e-13	2.99204e-13	3.58511e-13	2.49348e-13	4.19942e-13	3.9638e-13	3.50943e-13	2.06859e-13	5.35828e-13	2.90365e-13	2.31261e-13	9.22269e-14	3.19612e-13	3.72832e-13	6.35745e-13	9.06884e-13	1.32834e-12	1.07278e-12	8.30236e-13	1.09462e-12	8.75003e-13	7.72988e-13	8.08105e-13	5.52132e-13	9.29877e-13	9.09482e-13	7.06085e-13	7.95678e-13	5.51316e-13	5.58265e-13	3.76973e-13	4.29142e-13	4.4641e-13	2.99169e-13	2.85716e-13	3.07378e-13	3.24846e-13
15	7.38978e-13	6.26248e-13	5.07622e-13	5.41277e-13	5.98501e-13	2.91613e-13	5.04489e-13	3.38316e-13	2.96035e-13	3.53878e-13	3.23598e-13	3.69451e-13	2.37989e-13	2.59239e-13	3.65031e-13	3.47578e-13	4.40976e-13	3.54943e-13	2.89313e-13	3.35378e-13	4.18036e-13	3.05089e-13	2.84267e-13	3.07197e-13	2.6324e-13	3.52639e-13	4.68523e-13	9.25816e-13	1.24883e-12	1.18762e-12	8.67045e-13	1.06265e-12	9.29901e-13	7.78457e-13	8.2977e-13	6.75178e-13	7.19334e-13	8.09153e-13	8.44905e-13	9.78037e-13	4.58978e-13	6.08115e-13	3.26072e-13	5.18957e-13	4.0939e-13	3.66899e-13	2.90975e-13	3.84363e-13	3.4609e-13
14.5	7.0911e-13	6.7736e-13	6.62643e-13	5.71566e-13	4.69141e-13	3.2064e-13	3.55146e-13	3.39157e-13	4.53791e-13	2.86569e-13	2.74799e-13	2.66383e-13	4.52328e-13	2.69125e-13	4.27924e-13	3.49471e-13	3.87759e-13	4.67055e-13	3.17078e-13	2.6891e-13	5.17108e-13	4.44546e-13	2.92681e-13	1.23989e-13	2.83222e-13	3.37284e-13	5.32257e-13	1.06569e-12	1.28711e-12	1.14787e-12	8.36967e-13	1.07632e-12	9.38945e-13	7.87291e-13	7.86651e-13	6.40052e-13	9.07582e-13	7.8181e-13	7.23543e-13	6.63589e-13	5.28179e-13	6.24311e-13	3.70663e-13	5.36415e-13	3.91301e-13	3.09476e-13	3.47136e-13	4.27693e-13	4.11506e-13
14	8.10283e-13	6.96711e-13	5.81452e-13	5.44012e-13	5.7936e-13	3.08861e-13	4.69152e-13	3.20647e-13	2.36718e-13	2.77103e-13	2.83422e-13	4.08785e-13	2.8132e-13	2.9037e-13	3.77862e-13	3.28858e-13	4.56331e-13	3.50736e-13	4.04581e-13	3.64826e-13	4.14671e-13	2.7522e-13	3.93646e-13	3.54104e-13	3.1225e-13	3.55374e-13	5.31416e-13	1.08736e-12	1.24672e-12	1.26061e-12	8.824e-13	1.93765e-12	9.36632e-13	8.57122e-13	8.49751e-13	6.07871e-13	7.43943e-13	7.76762e-13	7.72551e-13	9.40808e-13	4.87163e-13	5.96126e-13	3.97797e-13	4.79413e-13	4.73124e-13	3.9887e-13	3.38722e-13	3.8247e-13	3.32628e-13
13.5	7.52019e-13	6.7694e-13	6.28989e-13	6.03328e-13	4.49789e-13	3.26529e-13	3.07188e-13	2.01173e-13	4.81556e-13	3.31582e-13	2.77323e-13	3.49468e-13	3.61671e-13	2.29791e-13	4.21824e-13	3.83967e-13	3.79556e-13	3.74294e-13	3.49261e-13	2.71013e-13	5.18159e-13	3.09716e-13	2.67861e-13	1.69633e-13	3.34125e-13	3.57267e-13	4.64947e-13	9.4117e-13	1.29489e-12	1.05637e-12	7.94689e-13	3.15324e-13	8.6049e-13	7.7362e-13	7.17451e-13	7.42695e-13	8.70353e-13	8.87818e-13	6.93255e-13	6.94087e-13	5.47529e-13	6.53547e-13	4.20513e-13	4.2767e-13	3.91512e-13	3.7973e-13	2.9434e-13	3.31357e-13	3.17905e-13
13	7.65271e-13	7.66755e-13	5.865e-13	5.34126e-13	7.13978e-13	3.47774e-13	4.75672e-13	3.56405e-13	2.40084e-13	2.45131e-13	1.55324e-13	2.3399e-13	2.64282e-13	2.76277e-13	4.90606e-13	3.75554e-13	3.78083e-13	3.66511e-13	3.73029e-13	4.43704e-13	3.38737e-13	3.22337e-13	3.53891e-13	4.08583e-13	2.73547e-13	2.60509e-13	5.11012e-13	9.68725e-13	1.28038e-12	1.2299e-12	9.8231e-13	1.15562e-12	8.67221e-13	8.56071e-13	8.2998e-13	8.42604e-13	7.46467e-13	7.3175e-13	8.56473e-13	8.96848e-13	4.88846e-13	6.09587e-13	4.8025e-13	5.27371e-13	5.01099e-13	3.48179e-13	3.02754e-13	4.33793e-13	3.18956e-13
12.5	8.19538e-13	7.76641e-13	6.33616e-13	5.81031e-13	4.64093e-13	5.06792e-13	3.23174e-13	3.51357e-13	4.30022e-13	2.77313e-13	2.00127e-13	2.76479e-13	3.27805e-13	3.41483e-13	4.57582e-13	3.9175e-13	3.83973e-13	4.91245e-13	2.8763e-13	3.87964e-13	4.03312e-13	3.68822e-13	2.80902e-13	2.31895e-13	3.89025e-13	3.51377e-13	5.53712e-13	9.2245e-13	1.34327e-12	1.20024e-12	8.19719e-13	1.23912e-12	8.64907e-13	7.22508e-13	7.83917e-13	6.26801e-13	9.14733e-13	9.80365e-13	6.84e-13	6.37298e-13	5.97379e-13	6.9246e-13	4.91818e-13	5.22953e-13	3.59961e-13	3.4292e-13	4.37582e-13	4.12128e-13	3.46301e-13
12	8.67075e-13	6.59902e-13	6.80942e-13	4.92057e-13	6.58238e-13	4.43689e-13	4.35497e-13	3.81015e-13	2.08953e-13	2.80889e-13	2.73747e-13	2.53973e-13	2.09593e-13	3.52421e-13	4.48117e-13	3.51365e-13	4.17207e-13	4.30666e-13	4.32556e-13	4.85563e-13	3.16441e-13	2.69541e-13	3.89859e-13	3.29494e-13	3.96808e-13	3.25926e-13	4.97551e-13	9.33598e-13	1.2829e-12	1.27407e-12	8.56528e-13	8.36959e-13	9.00875e-13	7.66047e-13	8.12522e-13	6.62768e-13	7.99471e-13	7.76972e-13	8.30392e-13	8.54782e-13	5.14717e-13	5.1157e-13	5.53657e-13	3.75296e-13	4.584e-13	3.91719e-13	3.09275e-13	2.02418e-13	3.96572e-13
11.5	8.78012e-13	6.79464e-13	6.45816e-13	6.6685e-13	4.74189e-13	5.12892e-13	2.17583e-13	3.39788e-13	4.89128e-13	3.16437e-13	3.01302e-13	2.87838e-13	3.6714e-13	2.95208e-13	4.34234e-13	3.44633e-13	3.63359e-13	4.38449e-13	3.1224e-13	3.31592e-13	4.29605e-13	3.16237e-13	2.62602e-13	1.28616e-13	3.6147e-13	3.39598e-13	5.10381e-13	1.02552e-12	1.33885e-12	1.18804e-12	8.45801e-13	1.04561e-12	9.45886e-13	7.00002e-13	7.41219e-13	7.06518e-13	8.50581e-13	1.034e-12	7.54672e-13	7.45619e-13	5.50474e-13	6.82364e-13	4.85929e-13	4.87196e-13	3.35982e-13	2.87811e-13	3.42508e-13	3.75108e-13	2.78781e-13
11	9.08511e-13	6.1531e-13	7.23642e-13	3.95511e-13	5.7326e-13	4.44951e-13	4.52324e-13	3.92584e-13	2.39243e-13	2.67007e-13	2.3883e-13	2.43035e-13	2.16745e-13	2.64077e-13	3.42104e-13	4.32346e-13	4.54648e-13	3.88597e-13	2.97306e-13	4.45387e-13	3.62085e-13	3.3643e-13	4.37187e-13	3.29704e-13	3.10567e-13	3.50536e-13	4.80302e-13	1.01164e-12	1.33233e-12	1.24988e-12	8.97965e-13	9.1941e-13	8.00335e-13	6.83807e-13	7.9885e-13	6.28904e-13	8.33124e-13	8.03264e-13	8.16721e-13	8.44265e-13	5.45426e-13	5.69623e-13	5.90677e-13	5.14329e-13	4.74806e-13	4.27056e-13	3.69011e-13	2.92865e-13	3.34311e-13
10.5	7.37716e-13	6.44547e-13	5.59997e-13	4.95002e-13	4.82603e-13	5.49281e-13	2.72902e-13	2.06852e-13	5.91775e-13	2.9393e-13	3.66718e-13	3.47154e-13	3.06981e-13	2.87846e-13	4.24138e-13	3.33906e-13	4.4981e-13	3.48843e-13	3.34747e-13	3.47367e-13	4.80508e-13	3.95115e-13	2.33575e-13	1.87512e-13	3.75353e-13	4.80528e-13	4.53168e-13	1.13216e-12	1.28648e-12	1.1628e-12	8.78824e-13	1.02395e-12	8.37143e-13	7.73619e-13	8.20304e-13	8.45128e-13	8.64253e-13	8.91183e-13	7.42052e-13	7.19327e-13	6.6027e-13	5.53638e-13	4.64053e-13	4.63848e-13	3.93194e-13	3.82464e-13	4.23069e-13	4.51672e-13	3.57028e-13
10	8.60344e-13	6.08369e-13	7.26166e-13	5.58735e-13	6.73382e-13	4.11717e-13	4.69573e-13	4.22663e-13	3.46517e-13	3.0003e-13	2.32309e-13	2.37145e-13	2.41355e-13	3.53473e-13	4.89554e-13	2.57552e-13	4.90617e-13	3.78711e-13	3.27806e-13	4.50435e-13	3.79544e-13	2.85527e-13	3.76608e-13	3.67145e-13	3.32653e-13	4.19949e-13	5.08278e-13	9.52529e-13	1.28711e-12	1.22212e-12	8.95861e-13	1.00859e-12	8.95406e-13	7.33446e-13	7.91068e-13	9.03811e-13	8.19031e-13	7.84334e-13	8.58156e-13	8.68453e-13	5.17662e-13	5.94443e-13	4.53537e-13	4.08319e-13	4.32738e-13	4.63655e-13	4.19072e-13	3.71111e-13	4.95222e-13
9.5	7.44026e-13	6.79253e-13	6.43923e-13	5.87342e-13	4.47896e-13	5.14154e-13	3.05506e-13	3.54722e-13	6.35737e-13	2.58383e-13	2.92678e-13	2.43666e-13	2.70803e-13	3.48635e-13	4.10045e-13	3.97219e-13	3.46742e-13	3.12874e-13	2.51031e-13	2.53555e-13	5.04908e-13	3.39164e-13	1.42286e-13	2.90791e-13	4.08797e-13	4.98828e-13	4.83247e-13	9.83239e-13	1.26145e-12	1.19183e-12	7.92796e-13	1.01469e-12	8.39457e-13	8.69111e-13	8.36921e-13	9.32837e-13	8.16928e-13	8.86345e-13	9.16419e-13	7.9694e-13	5.62884e-13	6.06642e-13	4.91187e-13	5.34732e-13	4.44728e-13	4.06022e-13	3.74901e-13	5.36018e-13	2.79202e-13
9	6.62625e-13	7.70331e-13	7.41521e-13	5.48008e-13	6.73382e-13	4.36327e-13	5.63385e-13	4.19507e-13	2.55018e-13	2.21783e-13	2.88891e-13	1.71519e-13	3.33905e-13	3.41693e-13	5.40457e-13	3.70085e-13	4.93982e-13	4.33821e-13	2.64072e-13	3.83336e-13	4.8787e-13	3.50733e-13	4.23935e-13	3.66724e-13	2.5714e-13	3.4696e-13	6.08822e-13	9.69356e-13	1.25871e-12	1.26965e-12	8.43277e-13	9.22776e-13	9.06764e-13	8.68901e-13	8.67629e-13	9.64177e-13	8.14194e-13	9.37667e-13	8.60049e-13	8.0304e-13	4.87373e-13	6.33145e-13	5.13273e-13	5.92155e-13	5.13509e-13	4.50193e-13	3.26312e-13	3.35143e-13	3.44618e-13
8.5	8.52141e-13	6.92925e-13	6.38033e-13	5.39805e-13	4.44741e-13	4.24128e-13	3.40002e-13	3.33898e-13	6.12809e-13	2.84465e-13	2.97516e-13	2.84683e-13	2.9394e-13	4.17838e-13	4.75882e-13	3.1813e-13	4.81151e-13	3.21498e-13	3.13082e-13	2.42407e-13	4.95232e-13	3.4884e-13	1.35135e-13	2.5356e-13	3.50953e-13	3.99125e-13	5.47612e-13	1.05349e-12	1.35652e-12	1.20066e-12	8.06047e-13	1.05171e-12	9.16019e-13	8.37351e-13	8.36921e-13	9.33468e-13	6.83577e-13	8.49327e-13	8.87393e-13	7.79062e-13	6.84458e-13	5.75723e-13	4.60478e-13	4.80886e-13	4.3379e-13	3.59327e-13	5.15619e-13	3.68587e-13	3.06756e-13
8	8.67075e-13	6.78622e-13	6.96508e-13	5.41488e-13	5.8567e-13	5.07843e-13	4.62841e-13	3.50515e-13	3.26324e-13	3.47357e-13	2.49768e-13	1.85401e-13	2.65544e-13	2.98784e-13	5.34988e-13	2.94782e-13	4.91248e-13	3.86284e-13	2.9331e-13	4.61373e-13	3.18965e-13	3.59988e-13	3.8397e-13	2.80063e-13	2.23906e-13	3.76829e-13	5.82318e-13	8.89426e-13	1.29868e-12	1.43119e-12	8.75458e-13	8.82391e-13	8.91199e-13	7.6752e-13	8.04109e-13	9.17062e-13	8.17349e-13	8.85294e-13	7.48152e-13	8.23021e-13	6.09158e-13	6.1106e-13	3.85808e-13	5.38518e-13	4.60713e-13	4.1128e-13	3.72166e-13	3.7027e-13	3.94259e-13
7.5	7.35192e-13	6.71471e-13	6.73581e-13	6.16158e-13	4.14452e-13	5.16678e-13	3.22333e-13	2.93723e-13	5.16052e-13	3.08865e-13	3.3117e-13	3.24017e-13	3.80812e-13	3.93859e-13	4.65786e-13	5.2637e-13	4.64955e-13	4.30035e-13	2.73748e-13	3.02985e-13	4.58632e-13	3.99532e-13	2.15485e-13	3.16873e-13	2.88902e-13	4.05435e-13	4.96499e-13	9.85553e-13	1.31277e-12	1.16049e-12	7.97003e-13	1.04204e-12	8.24733e-13	8.20945e-13	8.44493e-13	1.02917e-12	7.11551e-13	8.50378e-13	8.11252e-13	8.44475e-13	5.57836e-13	6.48499e-13	4.2472e-13	5.57028e-13	4.0308e-13	3.03587e-13	4.30851e-13	3.80156e-13	3.30315e-13
7	9.53524e-13	7.28263e-13	7.05763e-13	5.16457e-13	5.69684e-13	3.80587e-13	4.62631e-13	3.85011e-13	2.28936e-13	3.41468e-13	3.25912e-13	1.99284e-13	3.4905e-13	3.07408e-13	3.98476e-13	3.94064e-13	4.59486e-13	5.53085e-13	3.55781e-13	4.4728e-13	4.38229e-13	4.27929e-13	2.93733e-13	2.7817e-13	3.15194e-13	3.68625e-13	6.25228e-13	9.03098e-13	1.31445e-12	1.19793e-12	8.71252e-13	9.09104e-13	9.01295e-13	7.45014e-13	8.59637e-13	1.01361e-12	9.30087e-13	8.83821e-13	8.13145e-13	6.99346e-13	6.26195e-13	6.89515e-13	4.10628e-13	5.62497e-13	5.3265e-13	4.56504e-13	3.80159e-13	3.42084e-13	3.63969e-13
6.5	7.02379e-13	6.76729e-13	6.54019e-13	5.37491e-13	4.26231e-13	4.62199e-13	4.15094e-13	3.2275e-13	5.74948e-13	3.34106e-13	3.04667e-13	3.05717e-13	3.46105e-13	3.15821e-13	3.72604e-13	4.66422e-13	3.79345e-13	4.23304e-13	3.35378e-13	3.72819e-13	4.40753e-13	4.1047e-13	2.84267e-13	3.52842e-13	2.41364e-13	3.89239e-13	5.59812e-13	1.02426e-12	1.33822e-12	1.17185e-12	8.00578e-13	9.63161e-13	8.51025e-13	7.57634e-13	7.88754e-13	8.28091e-13	7.8622e-13	8.25349e-13	8.97068e-13	8.98951e-13	6.21778e-13	6.6743e-13	4.97918e-13	5.06337e-13	4.25587e-13	3.58065e-13	5.02577e-13	3.54705e-13	3.31156e-13
6	8.71071e-13	6.85353e-13	6.41399e-13	5.02364e-13	5.96187e-13	5.2404e-13	3.89011e-13	3.58719e-13	2.7458e-13	2.83624e-13	2.8174e-13	1.49643e-13	4.0437e-13	2.54401e-13	4.6852e-13	4.01216e-13	4.73369e-13	5.19641e-13	3.02144e-13	3.35799e-13	5.25731e-13	2.35676e-13	4.55276e-13	2.89108e-13	3.62312e-13	2.97319e-13	5.73694e-13	9.07726e-13	1.40848e-12	1.29069e-12	9.33512e-13	9.21935e-13	9.26535e-13	7.97808e-13	7.76555e-13	8.24515e-13	8.98958e-13	8.93076e-13	8.88234e-13	7.39519e-13	6.77097e-13	7.32424e-13	4.09576e-13	5.31788e-13	3.66691e-13	4.90579e-13	3.65856e-13	3.22102e-13	3.65021e-13
5.5	1.38177e-12	6.67895e-13	5.91338e-13	5.87973e-13	4.71875e-13	3.66704e-13	2.81106e-13	3.12444e-13	4.99014e-13	3.57874e-13	3.69453e-13	2.63859e-13	3.39795e-13	2.91211e-13	3.62087e-13	5.09752e-13	4.23097e-13	4.90824e-13	2.6912e-13	4.05422e-13	4.72305e-13	3.9806e-13	3.00674e-13	3.89441e-13	3.95546e-13	3.85243e-13	6.17446e-13	9.97122e-13	1.39964e-12	1.08098e-12	8.64731e-13	1.00628e-12	9.28008e-13	7.77195e-13	8.64895e-13	7.08201e-13	7.06924e-13	7.14082e-13	9.37031e-13	8.49523e-13	6.86141e-13	6.91619e-13	4.34606e-13	5.46091e-13	4.26638e-13	4.00133e-13	5.08257e-13	3.67956e-13	3.29053e-13
5	8.71567e-12	7.32469e-13	6.81153e-13	5.48008e-13	6.42462e-13	3.36205e-13	3.97004e-13	4.77982e-13	2.58384e-13	3.44833e-13	3.02143e-13	1.75936e-13	3.62091e-13	3.79345e-13	5.09747e-13	4.79042e-13	4.23938e-13	5.188e-13	3.05509e-13	4.12153e-13	4.8808e-13	3.34326e-13	4.12997e-13	2.82798e-13	4.5949e-13	4.59704e-13	4.93344e-13	9.02257e-13	1.3927e-12	1.17858e-12	8.24136e-13	9.23407e-13	9.05502e-13	8.21576e-13	7.93802e-13	6.81278e-13	8.86759e-13	1.04767e-12	8.4806e-13	7.66232e-13	6.93923e-13	5.88133e-13	5.38513e-13	5.10754e-13	4.80065e-13	4.26215e-13	3.34305e-13	4.60296e-13	4.04775e-13
4.5	6.01347e-11	6.47913e-13	5.682e-13	4.1928e-13	4.02883e-13	4.26021e-13	2.39458e-13	3.68605e-13	6.25851e-13	3.29268e-13	3.86701e-13	2.82159e-13	3.51153e-13	3.93017e-13	3.99317e-13	4.50646e-13	4.46234e-13	3.89649e-13	3.35378e-13	4.63687e-13	4.42436e-13	4.14887e-13	2.53768e-13	2.31264e-13	4.0417e-13	3.96601e-13	5.33729e-13	9.90601e-13	1.31067e-12	1.14492e-12	8.49587e-13	1.05171e-12	8.73952e-13	8.12321e-13	8.08526e-13	5.43719e-13	7.75282e-13	7.54677e-13	9.70685e-13	9.77826e-13	7.14957e-13	6.76474e-13	4.89504e-13	6.21813e-13	4.23694e-13	3.08214e-13	5.57266e-13	4.31269e-13	3.82269e-13
4	2.85376e-10	6.70419e-13	7.13125e-13	5.62942e-13	7.50367e-13	5.31612e-13	4.22456e-13	4.29394e-13	2.67008e-13	4.01205e-13	3.86701e-13	2.1569e-13	3.76184e-13	4.4392e-13	4.49168e-13	8.74486e-13	4.03114e-13	4.10683e-13	2.6302e-13	3.59778e-13	4.95232e-13	4.48332e-13	3.84811e-13	3.09932e-13	3.85028e-13	5.00932e-13	4.43493e-13	8.78909e-13	1.28816e-12	1.23516e-12	9.16895e-13	9.1899e-13	1.00688e-12	1.14928e-12	8.7436e-13	6.3248e-13	9.54907e-13	9.29254e-13	8.40068e-13	7.93364e-13	5.32806e-13	5.94022e-13	5.71747e-13	5.65442e-13	4.96471e-13	5.55153e-13	3.47136e-13	4.23696e-13	2.84881e-13
3.5	1.13886e-09	9.85929e-13	5.34756e-13	4.69761e-13	5.64846e-13	1.16958e-12	3.21702e-13	3.13706e-13	6.61609e-13	4.02467e-13	3.26963e-13	2.73114e-13	2.76903e-13	3.43797e-13	2.92889e-12	1.39313e-11	4.75262e-13	3.87756e-13	3.43581e-13	4.1657e-13	3.81437e-13	5.00286e-13	2.60709e-13	2.19695e-13	4.03539e-13	4.50239e-13	5.94729e-13	9.55474e-13	1.27491e-12	1.1586e-12	8.77772e-13	1.04561e-12	2.75224e-12	1.24985e-11	8.88032e-13	4.33714e-13	9.20412e-13	7.3785e-13	8.9181e-13	9.60158e-13	6.21988e-13	6.12742e-13	5.09066e-13	5.01709e-13	4.50828e-13	3.75102e-13	5.43804e-13	4.06869e-13	3.83952e-13
3	3.63249e-09	1.29608e-11	1.87084e-12	7.30163e-13	8.60796e-13	1.10476e-11	4.88293e-13	4.28762e-13	1.26319e-12	4.11722e-13	3.53887e-13	2.61335e-13	1.12753e-12	4.93561e-13	5.1918e-11	1.6123e-10	5.64027e-13	4.61797e-13	3.7366e-13	3.59357e-13	5.0007e-13	3.66719e-13	4.13628e-13	2.44305e-13	3.10567e-13	4.62439e-13	5.98094e-13	9.90391e-13	1.40448e-12	1.22969e-12	9.37508e-13	9.39603e-13	4.68184e-11	1.55224e-10	8.15677e-13	5.30047e-13	8.80028e-13	9.21051e-13	8.67621e-13	8.12925e-13	5.82445e-13	6.16739e-13	4.73519e-13	5.35153e-13	4.39679e-13	4.1738e-13	4.58196e-13	4.55458e-13	3.35573e-13
2.5	8.94431e-09	1.5378e-10	3.06658e-11	5.45294e-12	8.48251e-12	9.06986e-11	1.84332e-12	1.66137e-12	2.13317e-11	3.17435e-12	1.93545e-12	2.56374e-12	1.66861e-11	4.23135e-12	4.87597e-10	1.0231e-09	4.19311e-13	4.21832e-13	3.71136e-13	3.25913e-13	4.05206e-13	4.01215e-13	3.19184e-13	3.40431e-13	2.64712e-13	3.72201e-13	5.24895e-13	1.01563e-12	1.30225e-12	1.16659e-12	9.16264e-13	1.0351e-12	4.44796e-10	9.98615e-10	9.79106e-13	6.58772e-13	9.46493e-13	7.60776e-13	9.98028e-13	9.81402e-13	6.80251e-13	5.56793e-13	5.14955e-13	5.78062e-13	4.01187e-13	3.89195e-13	4.83857e-13	4.83433e-13	4.44951e-13
2	1.94949e-08	1.00187e-09	3.05832e-10	8.2337e-11	1.15768e-10	5.57891e-10	3.11799e-11	3.25139e-11	2.32508e-10	6.36976e-11	3.6293e-11	4.60936e-11	1.90395e-10	7.66268e-11	2.40111e-09	3.91206e-09	4.49576e-12	1.9628e-12	3.63607e-12	1.18138e-12	2.57026e-12	8.29472e-13	9.29178e-13	6.28391e-13	3.97018e-13	9.53591e-13	1.24006e-12	1.64687e-12	1.59189e-12	1.69307e-12	1.04436e-12	8.97746e-13	2.12767e-09	3.82262e-09	1.34378e-11	2.90535e-12	1.91823e-12	1.0727e-12	1.5327e-12	1.39365e-12	1.34575e-12	2.74514e-12	4.30399e-12	2.46017e-12	8.56574e-13	1.49495e-12	8.08203e-13	9.31248e-13	9.29577e-13
1.5	3.67338e-08	4.03763e-09	1.61222e-09	7.04022e-10	8.28357e-10	2.46031e-09	3.15219e-10	3.34859e-10	1.3779e-09	5.82063e-10	3.56346e-10	4.18944e-10	1.19589e-09	6.66405e-10	7.49975e-09	1.03766e-08	1.27644e-10	7.23435e-11	1.09721e-10	4.88496e-11	7.92191e-11	3.25931e-11	3.6285e-11	2.68725e-11	1.45325e-11	3.45419e-11	3.99881e-11	3.92576e-11	2.28767e-11	2.82988e-11	1.40512e-11	1.17414e-11	6.60018e-09	1.01358e-08	2.41289e-10	8.15358e-11	4.75832e-11	1.27992e-11	3.83202e-11	2.99091e-11	3.72998e-11	7.80312e-11	9.9029e-11	6.97883e-11	2.67627e-11	4.71474e-11	2.52096e-11	3.02889e-11	3.55006e-11
1	6.21408e-08	1.12579e-08	5.47765e-09	3.32986e-09	3.46959e-09	7.73139e-09	1.72677e-09	1.81236e-09	5.00638e-09	2.77419e-09	1.90602e-09	2.05604e-09	4.55283e-09	3.1087e-09	1.73529e-08	2.26444e-08	1.14199e-09	8.51085e-10	1.0211e-09	6.73979e-10	8.02049e-10	5.1676e-10	5.27287e-10	4.33392e-10	2.94881e-10	4.8873e-10	5.12253e-10	5.21257e-10	3.70437e-10	4.24313e-10	3.00459e-10	2.65612e-10	1.54214e-08	2.20493e-08	1.65517e-09	7.97946e-10	5.24308e-10	2.65154e-10	5.08392e-10	4.21732e-10	4.85898e-10	8.00612e-10	8.07366e-10	6.81905e-10	4.1047e-10	5.41849e-10	3.68327e-10	4.25603e-10	4.73316e-10
0.5	9.6445e-08	2.54483e-08	1.37429e-08	1.02073e-08	9.9473e-09	1.84614e-08	5.89909e-09	6.14722e-09	1.30982e-08	8.59861e-09	6.2202e-09	6.58162e-09	1.21306e-08	9.39944e-09	3.42809e-08	4.2471e-08	5.01817e-09	4.27292e-09	4.45757e-09	3.60077e-09	3.76821e-09	2.97724e-09	2.99489e-09	2.63051e-09	1.94681e-09	2.71318e-09	2.69895e-09	2.7885e-09	2.29113e-09	2.47246e-09	2.09547e-09	1.91e-09	3.06894e-08	4.13119e-08	6.32548e-09	3.71803e-09	2.60329e-09	1.85763e-09	2.77145e-09	2.35953e-09	2.67307e-09	3.81478e-09	3.40755e-09	3.16795e-09	2.38823e-09	2.72401e-09	2.11904e-09	2.37063e-09	2.5923e-09
0	1.42467e-07	4.91762e-08	2.84614e-08	2.38861e-08	2.24863e-08	3.71705e-08	1.46248e-08	1.51219e-08	2.78454e-08	2.01763e-08	1.49864e-08	1.58044e-08	2.63906e-08	2.19503e-08	5.97801e-08	7.12493e-08	1.44065e-08	1.32505e-08	1.24846e-08	1.12777e-08	1.11339e-08	9.7708e-09	1.00037e-08	9.13592e-09	7.03371e-09	8.95997e-09	8.71061e-09	8.94538e-09	8.05528e-09	8.38335e-09	7.7628e-09	7.20183e-09	5.41332e-08	6.91771e-08	1.69307e-08	1.12328e-08	8.19697e-09	6.91196e-09	8.9877e-09	7.88224e-09	8.94822e-09	1.162e-08	9.69778e-09	9.50987e-09	8.07944e-09	8.52334e-09	7.25231e-09	7.94116e-09	8.61201e-09
-0.5	2.01088e-07	8.41605e-08	5.1668e-08	4.70343e-08	4.31936e-08	6.59484e-08	3.0152e-08	3.10296e-08	5.15602e-08	3.98487e-08	3.04908e-08	3.16466e-08	4.94773e-08	4.32671e-08	9.49341e-08	1.09743e-07	3.2227e-08	3.08169e-08	2.72089e-08	2.60671e-08	2.51896e-08	2.33159e-08	2.42883e-08	2.26613e-08	1.7863e-08	2.15916e-08	2.082e-08	2.11032e-08	2.00689e-08	2.04455e-08	1.99296e-08	1.87459e-08	8.70797e-08	1.06379e-07	3.63893e-08	2.62665e-08	1.93413e-08	1.77818e-08	2.14736e-08	1.9302e-08	2.19791e-08	2.71834e-08	2.15804e-08	2.1798e-08	1.96891e-08	1.98896e-08	1.79761e-08	1.94438e-08	2.08982e-08
-1	2.73967e-07	1.32315e-07	8.4744e-08	8.13863e-08	7.36087e-08	1.06017e-07	5.47537e-08	5.61039e-08	8.58716e-08	6.9904e-08	5.44229e-08	5.61695e-08	8.30214e-08	7.51742e-08	1.41339e-07	1.60283e-07	6.13607e-08	6.0075e-08	5.07443e-08	5.0556e-08	4.83008e-08	4.63401e-08	4.8903e-08	4.63093e-08	3.67101e-08	4.29232e-08	4.13562e-08	4.13516e-08	4.05798e-08	4.0842e-08	4.12753e-08	3.92128e-08	1.30819e-07	1.55002e-07	6.74702e-08	5.19997e-08	3.80347e-08	3.68019e-08	4.28242e-08	3.89556e-08	4.47572e-08	5.35871e-08	4.13536e-08	4.25928e-08	3.95535e-08	3.8847e-08	3.63776e-08	3.90711e-08	4.19299e-08
-1.5	3.6195e-07	1.94781e-07	1.28937e-07	1.28646e-07	1.14599e-07	1.59413e-07	8.98443e-08	9.15781e-08	1.3241e-07	1.11646e-07	8.78963e-08	9.03801e-08	1.28414e-07	1.18805e-07	2.00759e-07	2.24095e-07	1.03594e-07	1.02749e-07	8.41579e-08	8.61163e-08	8.16924e-08	8.03285e-08	8.55528e-08	8.17667e-08	6.58513e-08	7.51512e-08	7.2467e-08	7.15651e-08	7.16471e-08	7.15208e-08	7.42251e-08	7.10497e-08	1.86565e-07	2.16373e-07	1.11665e-07	9.02815e-08	6.61657e-08	6.61156e-08	7.44561e-08	6.8969e-08	7.89863e-08	9.25645e-08	7.03588e-08	7.33369e-08	6.96891e-08	6.72885e-08	6.44412e-08	6.88585e-08	7.39001e-08
-2	4.65735e-07	2.74408e-07	1.85231e-07	1.89532e-07	1.67794e-07	2.28357e-07	1.37116e-07	1.38897e-07	1.92111e-07	1.66936e-07	1.31511e-07	1.35455e-07	1.86748e-07	1.76466e-07	2.74006e-07	3.02231e-07	1.60196e-07	1.60406e-07	1.28815e-07	1.34401e-07	1.27039e-07	1.27147e-07	1.35998e-07	1.31086e-07	1.06802e-07	1.19719e-07	1.15786e-07	1.13067e-07	1.14605e-07	1.1375e-07	1.20423e-07	1.16075e-07	2.56433e-07	2.91066e-07	1.70819e-07	1.42667e-07	1.05046e-07	1.07049e-07	1.17949e-07	1.10766e-07	1.26705e-07	1.4555e-07	1.09919e-07	1.15633e-07	1.11463e-07	1.06347e-07	1.03548e-07	1.10111e-07	1.18136e-07
-2.5	5.86455e-07	3.71811e-07	2.5566e-07	2.66744e-07	2.3504e-07	3.13851e-07	1.9739e-07	2.00378e-07	2.67662e-07	2.38286e-07	1.87801e-07	1.93477e-07	2.60348e-07	2.49965e-07	3.62422e-07	3.9528e-07	2.33958e-07	2.3596e-07	1.85008e-07	1.96024e-07	1.84659e-07	1.87369e-07	2.01294e-07	1.94911e-07	1.60809e-07	1.77896e-07	1.72435e-07	1.66671e-07	1.70516e-07	1.68447e-07	1.81449e-07	1.75773e-07	3.40826e-07	3.79734e-07	2.47377e-07	2.11919e-07	1.55357e-07	1.60821e-07	1.74175e-07	1.65325e-07	1.88574e-07	2.15188e-07	1.6127e-07	1.70627e-07	1.66298e-07	1.56968e-07	1.54392e-07	1.6376e-07	1.75868e-07
-3	7.24983e-07	4.87769e-07	3.40969e-07	3.60948e-07	3.17154e-07	4.16856e-07	2.7357e-07	2.77357e-07	3.60132e-07	3.27173e-07	2.5794e-07	2.65408e-07	3.50472e-07	3.40863e-07	4.66306e-07	5.03972e-07	3.2642e-07	3.30831e-07	2.55168e-07	2.73847e-07	2.57361e-07	2.63952e-07	2.84767e-07	2.76432e-07	2.30671e-07	2.52488e-07	2.45249e-07	2.34869e-07	2.41851e-07	2.38289e-07	2.6037e-07	2.53125e-07	4.40394e-07	4.83084e-07	3.42607e-07	2.99585e-07	2.19412e-07	2.29923e-07	2.45841e-07	2.35204e-07	2.67547e-07	3.02725e-07	2.26708e-07	2.40916e-07	2.36777e-07	2.21666e-07	2.1952e-07	2.32326e-07	2.49773e-07
-3.5	8.81693e-07	6.23075e-07	4.41374e-07	4.72247e-07	4.14701e-07	5.38231e-07	3.66507e-07	3.70833e-07	4.69804e-07	4.34337e-07	3.42482e-07	3.52135e-07	4.56769e-07	4.49412e-07	5.86315e-07	6.28716e-07	4.38047e-07	4.45393e-07	3.39597e-07	3.6809e-07	3.45329e-07	3.57291e-07	3.86626e-07	3.7614e-07	3.17087e-07	3.44315e-07	3.35234e-07	3.18266e-07	3.29488e-07	3.23841e-07	3.58098e-07	3.49066e-07	5.55929e-07	6.01103e-07	4.5689e-07	4.06348e-07	2.97738e-07	3.14951e-07	3.33301e-07	3.21053e-07	3.64178e-07	4.09e-07	3.06671e-07	3.2706e-07	3.23611e-07	3.00827e-07	2.99311e-07	3.16337e-07	3.40553e-07
-4	1.05694e-06	7.78551e-07	5.57488e-07	6.01208e-07	5.28039e-07	6.78851e-07	4.76584e-07	4.81534e-07	5.97669e-07	5.60886e-07	4.41789e-07	4.53928e-07	5.81314e-07	5.76642e-07	7.22905e-07	7.70186e-07	5.6949e-07	5.80507e-07	4.38304e-07	4.79306e-07	4.49257e-07	4.67773e-07	5.07721e-07	4.94449e-07	4.2125e-07	4.54053e-07	4.42905e-07	4.17659e-07	4.33941e-07	4.25576e-07	4.75367e-07	4.64155e-07	6.8729e-07	7.34076e-07	5.91288e-07	5.33033e-07	3.90792e-07	4.16689e-07	4.37173e-07	4.23177e-07	4.78953e-07	5.34571e-07	4.01972e-07	4.29729e-07	4.27553e-07	3.95542e-07	3.94552e-07	4.1654e-07	4.4867e-07
-4.5	1.24827e-06	9.55048e-07	6.89891e-07	7.48143e-07	6.5791e-07	8.39519e-07	6.04764e-07	6.10558e-07	7.44516e-07	7.07796e-07	5.56498e-07	5.72107e-07	7.23447e-07	7.23207e-07	8.75646e-07	9.29782e-07	7.21694e-07	7.37212e-07	5.52018e-07	6.07844e-07	5.69462e-07	5.96159e-07	6.48913e-07	6.32126e-07	5.4371e-07	5.82565e-07	5.69093e-07	5.33609e-07	5.55674e-07	5.44514e-07	6.13273e-07	5.99291e-07	8.3468e-07	8.82279e-07	7.46411e-07	6.80507e-07	4.98858e-07	5.35642e-07	5.57929e-07	5.42094e-07	6.12773e-07	6.80422e-07	5.13209e-07	5.49581e-07	5.49254e-07	5.06168e-07	5.05599e-07	5.33357e-07	5.74646e-07
-5	1.45909e-06	1.1487e-06	8.38446e-07	9.14053e-07	8.04773e-07	1.02135e-06	7.51747e-07	7.58209e-07	9.12055e-07	8.75889e-07	6.87239e-07	7.06966e-07	8.8393e-07	8.89508e-07	1.04644e-06	1.10167e-06	8.95109e-07	9.17204e-07	6.80786e-07	7.54114e-07	7.06231e-07	7.42634e-07	8.10364e-07	7.8982e-07	6.84737e-07	7.30379e-07	7.14671e-07	6.66345e-07	6.95453e-07	6.80604e-07	7.72316e-07	7.54921e-07	9.99666e-07	1.04665e-06	9.23562e-07	8.48908e-07	6.22443e-07	6.72136e-07	6.9625e-07	6.78257e-07	7.66003e-07	8.46944e-07	6.40285e-07	6.87213e-07	6.89296e-07	6.33108e-07	6.328e-07	6.67214e-07	7.18922e-07
-5.5	1.6868e-06	1.36381e-06	1.00435e-06	1.09342e-06	9.69219e-07	1.21928e-06	9.18488e-07	9.25964e-07	1.09472e-06	1.06643e-06	8.34094e-07	8.58219e-07	1.06351e-06	1.07602e-06	1.22831e-06	1.29175e-06	1.09047e-06	1.11394e-06	8.24261e-07	9.1873e-07	8.593e-07	9.08225e-07	9.93494e-07	9.68813e-07	8.44422e-07	8.97473e-07	8.79154e-07	8.16331e-07	8.53069e-07	8.34215e-07	9.54179e-07	9.32301e-07	1.17525e-06	1.22155e-06	1.1172e-06	1.04008e-06	7.61126e-07	8.26215e-07	8.51739e-07	8.31091e-07	9.4023e-07	1.03519e-06	7.83302e-07	8.42037e-07	8.47875e-07	7.76871e-07	7.76036e-07	8.18055e-07	8.81395e-07
-6	1.93067e-06	1.59843e-06	1.1819e-06	1.29137e-06	1.14686e-06	1.43921e-06	1.10063e-06	1.10865e-06	1.2985e-06	1.27354e-06	9.9354e-07	1.02756e-06	1.25707e-06	1.27792e-06	1.42731e-06	1.49746e-06	1.30141e-06	1.33435e-06	9.83463e-07	1.09712e-06	1.03e-06	1.08727e-06	1.19187e-06	1.16276e-06	1.02396e-06	1.08549e-06	1.06457e-06	9.8482e-07	1.03016e-06	1.00657e-06	1.15207e-06	1.12471e-06	1.36683e-06	1.41118e-06	1.33326e-06	1.24658e-06	9.16796e-07	9.99492e-07	1.02648e-06	1.00259e-06	1.12917e-06	1.23952e-06	9.43556e-07	1.01615e-06	1.02625e-06	9.39222e-07	9.36738e-07	9.87664e-07	1.06359e-06
-6.5	2.18999e-06	1.85125e-06	1.37644e-06	1.50465e-06	1.34233e-06	1.67776e-06	1.30254e-06	1.31155e-06	1.52029e-06	1.50353e-06	1.17281e-06	1.20984e-06	1.46928e-06	1.50007e-06	1.64031e-06	1.71762e-06	1.53461e-06	1.57502e-06	1.15272e-06	1.2942e-06	1.21205e-06	1.28574e-06	1.41183e-06	1.37744e-06	1.21637e-06	1.28789e-06	1.26331e-06	1.16633e-06	1.21925e-06	1.19062e-06	1.3721e-06	1.33764e-06	1.57064e-06	1.61383e-06	1.56863e-06	1.47529e-06	1.08243e-06	1.18507e-06	1.21253e-06	1.18499e-06	1.33872e-06	1.46488e-06	1.11471e-06	1.203e-06	1.21779e-06	1.11394e-06	1.10907e-06	1.16926e-06	1.25829e-06
-7	2.46385e-06	2.12134e-06	1.58529e-06	1.73279e-06	1.55335e-06	1.93438e-06	1.52165e-06	1.53149e-06	1.75926e-06	1.75338e-06	1.36751e-06	1.40983e-06	1.69786e-06	1.73981e-06	1.8658e-06	1.95237e-06	1.78678e-06	1.83464e-06	1.33733e-06	1.50684e-06	1.41107e-06	1.50015e-06	1.64995e-06	1.61003e-06	1.42782e-06	1.51056e-06	1.48151e-06	1.36571e-06	1.42733e-06	1.39263e-06	1.61109e-06	1.56771e-06	1.78648e-06	1.82818e-06	1.82268e-06	1.7218e-06	1.26383e-06	1.38895e-06	1.41674e-06	1.38484e-06	1.56577e-06	1.70915e-06	1.30224e-06	1.40792e-06	1.42863e-06	1.30673e-06	1.29848e-06	1.369e-06	1.47161e-06
-7.5	2.75251e-06	2.409e-06	1.80802e-06	1.97528e-06	1.77919e-06	2.2085e-06	1.75768e-06	1.76792e-06	2.01484e-06	2.0217e-06	1.57671e-06	1.62561e-06	1.94203e-06	1.99592e-06	2.10424e-06	2.20059e-06	2.05641e-06	2.11309e-06	1.53504e-06	1.73469e-06	1.62398e-06	1.73027e-06	1.90579e-06	1.86016e-06	1.65487e-06	1.7506e-06	1.71623e-06	1.58074e-06	1.65039e-06	1.61046e-06	1.86789e-06	1.81355e-06	2.01335e-06	2.05413e-06	2.09405e-06	1.98667e-06	1.45847e-06	1.60842e-06	1.63603e-06	1.59885e-06	1.80998e-06	1.9717e-06	1.50287e-06	1.62812e-06	1.6556e-06	1.51501e-06	1.50187e-06	1.58376e-06	1.70088e-06
-8	3.05362e-06	2.71223e-06	2.04381e-06	2.23145e-06	2.01935e-06	2.49902e-06	2.00853e-06	2.01994e-06	2.28554e-06	2.30763e-06	1.79947e-06	1.85571e-06	2.20168e-06	2.26749e-06	2.35461e-06	2.46205e-06	2.34233e-06	2.40888e-06	1.7446e-06	1.97698e-06	1.85111e-06	1.97425e-06	2.17837e-06	2.12639e-06	1.89582e-06	2.00678e-06	1.96563e-06	1.81039e-06	1.88852e-06	1.8418e-06	2.14129e-06	2.07347e-06	2.25e-06	2.29153e-06	2.38284e-06	2.26806e-06	1.66549e-06	1.84227e-06	1.87011e-06	1.8258e-06	2.06975e-06	2.2513e-06	1.71496e-06	1.86239e-06	1.89731e-06	1.73817e-06	1.71875e-06	1.81315e-06	1.9448e-06
-8.5	3.36748e-06	3.03049e-06	2.29253e-06	2.50053e-06	2.27298e-06	2.80605e-06	2.27407e-06	2.2866e-06	2.57118e-06	2.60992e-06	2.0354e-06	2.09928e-06	2.47544e-06	2.55422e-06	2.6153e-06	2.73659e-06	2.64553e-06	2.7218e-06	1.96677e-06	2.23339e-06	2.09052e-06	2.23268e-06	2.46697e-06	2.40801e-06	2.15005e-06	2.27846e-06	2.22865e-06	2.05373e-06	2.14034e-06	2.08666e-06	2.43006e-06	2.34669e-06	2.49665e-06	2.53949e-06	2.68727e-06	2.56428e-06	1.88437e-06	2.09016e-06	2.11769e-06	2.06464e-06	2.34565e-06	2.54718e-06	1.93886e-06	2.11066e-06	2.15425e-06	1.97538e-06	1.94825e-06	2.05651e-06	2.20224e-06
-9	3.69307e-06	3.36281e-06	2.55301e-06	2.78275e-06	2.54012e-06	3.12822e-06	2.55282e-06	2.56692e-06	2.87074e-06	2.92831e-06	2.28407e-06	2.35631e-06	2.76379e-06	2.8554e-06	2.88667e-06	3.02304e-06	2.96358e-06	3.05084e-06	2.19971e-06	2.50308e-06	2.34374e-06	2.50405e-06	2.77058e-06	2.70473e-06	2.41687e-06	2.56472e-06	2.50467e-06	2.31069e-06	2.40552e-06	2.34463e-06	2.7339e-06	2.63116e-06	2.75152e-06	2.79768e-06	3.0071e-06	2.87636e-06	2.11411e-06	2.35188e-06	2.37796e-06	2.31532e-06	2.6359e-06	2.85884e-06	2.17261e-06	2.37192e-06	2.42434e-06	2.2259e-06	2.1908e-06	2.31268e-06	2.47275e-06
-9.5	4.0289e-06	3.7086e-06	2.82472e-06	3.07611e-06	2.82041e-06	3.46429e-06	2.84472e-06	2.86028e-06	3.18334e-06	3.26104e-06	2.54567e-06	2.62667e-06	3.06349e-06	3.17028e-06	3.16812e-06	3.32125e-06	3.2958e-06	3.39489e-06	2.4435e-06	2.78605e-06	2.60824e-06	2.78861e-06	3.08978e-06	3.01592e-06	2.69531e-06	2.86487e-06	2.79234e-06	2.57977e-06	2.68326e-06	2.61435e-06	3.0511e-06	2.92608e-06	3.01391e-06	3.06568e-06	3.34127e-06	3.20123e-06	2.35513e-06	2.62576e-06	2.65078e-06	2.57661e-06	2.9406e-06	3.18598e-06	2.41613e-06	2.64484e-06	2.70683e-06	2.48969e-06	2.44486e-06	2.58219e-06	2.7561e-06
-10	4.37594e-06	4.06806e-06	3.10809e-06	3.38188e-06	3.11406e-06	3.81525e-06	3.14935e-06	3.16721e-06	3.50903e-06	3.60893e-06	2.81998e-06	2.90933e-06	3.37781e-06	3.49847e-06	3.4581e-06	3.63083e-06	3.64312e-06	3.75383e-06	2.69905e-06	3.08106e-06	2.88557e-06	3.08523e-06	3.42307e-06	3.34158e-06	2.98491e-06	3.17874e-06	3.09184e-06	2.86212e-06	2.97358e-06	2.89694e-06	3.38208e-06	3.23062e-06	3.28436e-06	3.34348e-06	3.68992e-06	3.53991e-06	2.60663e-06	2.91281e-06	2.93622e-06	2.84893e-06	3.25934e-06	3.52766e-06	2.66851e-06	2.93034e-06	3.00214e-06	2.76578e-06	2.712e-06	2.86517e-06	3.05181e-06
-10.5	4.73266e-06	4.43942e-06	3.4025e-06	3.69869e-06	3.4197e-06	4.17889e-06	3.46509e-06	3.48505e-06	3.84599e-06	3.96936e-06	3.10468e-06	3.20383e-06	3.70341e-06	3.83808e-06	3.75624e-06	3.95051e-06	4.00247e-06	4.12616e-06	2.96476e-06	3.38802e-06	3.17414e-06	3.39441e-06	3.77008e-06	3.68025e-06	3.28396e-06	3.5059e-06	3.40098e-06	3.15577e-06	3.27593e-06	3.1907e-06	3.72435e-06	3.54318e-06	3.56155e-06	3.63033e-06	4.05183e-06	3.89082e-06	2.86779e-06	3.2123e-06	3.23286e-06	3.13022e-06	3.59119e-06	3.88314e-06	2.92997e-06	3.22606e-06	3.30807e-06	3.0542e-06	2.98958e-06	3.15829e-06	3.35878e-06
-11	5.09771e-06	4.82306e-06	3.7071e-06	4.02628e-06	3.73746e-06	4.5557e-06	3.79147e-06	3.81427e-06	4.19416e-06	4.34226e-06	3.40194e-06	3.5098e-06	4.04118e-06	4.19063e-06	4.06196e-06	4.28097e-06	4.37466e-06	4.51267e-06	3.24106e-06	3.70624e-06	3.474e-06	3.71365e-06	4.12976e-06	4.03139e-06	3.59225e-06	3.84477e-06	3.71943e-06	3.45999e-06	3.58956e-06	3.49569e-06	4.07895e-06	3.86394e-06	3.84393e-06	3.92495e-06	4.42622e-06	4.25356e-06	3.13767e-06	3.52195e-06	3.54135e-06	3.42017e-06	3.93619e-06	4.25211e-06	3.1984e-06	3.53159e-06	3.62476e-06	3.35464e-06	3.2789e-06	3.46476e-06	3.67689e-06
-11.5	5.47096e-06	5.21874e-06	4.02074e-06	4.36397e-06	4.06657e-06	4.94484e-06	4.12841e-06	4.15305e-06	4.55318e-06	4.72662e-06	3.70834e-06	3.8265e-06	4.38933e-06	4.55396e-06	4.37488e-06	4.62118e-06	4.75901e-06	4.91126e-06	3.52615e-06	4.03535e-06	3.78376e-06	4.04286e-06	4.50185e-06	4.39392e-06	3.90848e-06	4.19446e-06	4.04524e-06	3.7749e-06	3.91313e-06	3.80976e-06	4.44279e-06	4.19064e-06	4.13178e-06	4.22774e-06	4.81236e-06	4.62663e-06	3.41685e-06	3.84299e-06	3.85965e-06	3.71849e-06	4.29291e-06	4.63464e-06	3.47302e-06	3.84678e-06	3.95101e-06	3.66546e-06	3.57818e-06	3.78147e-06	4.00441e-06
-12	5.85246e-06	5.62324e-06	4.3442e-06	4.71125e-06	4.40672e-06	5.34501e-06	4.47413e-06	4.50158e-06	4.92211e-06	5.1214e-06	4.02592e-06	4.15289e-06	4.74884e-06	4.92757e-06	4.69416e-06	4.97006e-06	5.15358e-06	5.32055e-06	3.82071e-06	4.37495e-06	4.10282e-06	4.38199e-06	4.88513e-06	4.76771e-06	4.23239e-06	4.55479e-06	4.37864e-06	4.09949e-06	4.24611e-06	4.13387e-06	4.81599e-06	4.52254e-06	4.42512e-06	4.53808e-06	5.21024e-06	5.00961e-06	3.70373e-06	4.17339e-06	4.18701e-06	4.02362e-06	4.66056e-06	5.02916e-06	3.75413e-06	4.16993e-06	4.28603e-06	3.98578e-06	3.88705e-06	4.10881e-06	4.34119e-06
-12.5	6.24101e-06	6.03925e-06	4.67709e-06	5.0688e-06	4.75862e-06	5.75711e-06	4.82967e-06	4.8596e-06	5.30112e-06	5.52728e-06	4.35309e-06	4.48994e-06	5.12008e-06	5.31196e-06	5.01919e-06	5.32719e-06	5.55872e-06	5.74339e-06	4.12482e-06	4.72368e-06	4.4331e-06	4.73077e-06	5.28026e-06	5.15273e-06	4.56278e-06	4.92499e-06	4.72007e-06	4.43387e-06	4.59048e-06	4.46693e-06	5.19915e-06	4.85981e-06	4.72257e-06	4.85654e-06	5.6189e-06	5.4032e-06	3.99895e-06	4.51421e-06	4.52568e-06	4.33642e-06	5.03987e-06	5.43608e-06	4.04049e-06	4.50154e-06	4.6302e-06	4.31665e-06	4.20593e-06	4.44667e-06	4.68736e-06
-13	6.63558e-06	6.4644e-06	5.01852e-06	5.43477e-06	5.1204e-06	6.17922e-06	5.19276e-06	5.22553e-06	5.68808e-06	5.9419e-06	4.68969e-06	4.83598e-06	5.50072e-06	5.70566e-06	5.34908e-06	5.69267e-06	5.97496e-06	6.17547e-06	4.43746e-06	5.08231e-06	4.7711e-06	5.08851e-06	5.68639e-06	5.54782e-06	4.90001e-06	5.3047e-06	5.06649e-06	4.77648e-06	4.94245e-06	4.80955e-06	5.5909e-06	5.20085e-06	5.02287e-06	5.18131e-06	6.03845e-06	5.8046e-06	4.30144e-06	4.86447e-06	4.87274e-06	4.65556e-06	5.42953e-06	5.85496e-06	4.33145e-06	4.84032e-06	4.9821e-06	4.65659e-06	4.53338e-06	4.79472e-06	5.04255e-06
-13.5	7.03524e-06	6.89935e-06	5.36884e-06	5.80959e-06	5.49351e-06	6.61184e-06	5.56444e-06	5.59994e-06	6.08437e-06	6.36693e-06	5.03536e-06	5.19146e-06	5.89136e-06	6.10873e-06	5.68535e-06	6.06547e-06	6.40026e-06	6.61828e-06	4.75865e-06	5.45003e-06	5.12042e-06	5.45584e-06	6.10231e-06	5.95319e-06	5.2426e-06	5.69362e-06	5.41884e-06	5.12818e-06	5.30429e-06	5.15997e-06	5.9899e-06	5.54557e-06	5.32726e-06	5.51286e-06	6.46752e-06	6.21581e-06	4.61085e-06	5.22398e-06	5.22935e-06	4.98152e-06	5.82998e-06	6.28407e-06	4.6282e-06	5.18699e-06	5.34177e-06	5.00598e-06	4.87055e-06	5.15191e-06	5.40489e-06
-14	7.44115e-06	7.34242e-06	5.72716e-06	6.19227e-06	5.87636e-06	7.05379e-06	5.94245e-06	5.98166e-06	6.48822e-06	6.79956e-06	5.38993e-06	5.55589e-06	6.28991e-06	6.52031e-06	6.02553e-06	6.44482e-06	6.83295e-06	7.07098e-06	5.08789e-06	5.82529e-06	5.47793e-06	5.82933e-06	6.52867e-06	6.36816e-06	5.58918e-06	6.09085e-06	5.77541e-06	5.48729e-06	5.67362e-06	5.51784e-06	6.39607e-06	5.89356e-06	5.63425e-06	5.84977e-06	6.90521e-06	6.63273e-06	4.9266e-06	5.59215e-06	5.5939e-06	5.31211e-06	6.24045e-06	6.72529e-06	4.92783e-06	5.5389e-06	5.70761e-06	5.36388e-06	5.21609e-06	5.5182e-06	5.77557e-06
-14.5	7.85004e-06	7.79312e-06	6.0923e-06	6.58259e-06	6.26869e-06	7.50411e-06	6.32699e-06	6.36884e-06	6.89858e-06	7.23914e-06	5.75249e-06	5.92667e-06	6.69827e-06	6.93844e-06	6.36869e-06	6.83119e-06	7.27358e-06	7.53323e-06	5.42446e-06	6.20835e-06	5.84224e-06	6.20941e-06	6.96371e-06	6.79131e-06	5.94062e-06	6.49467e-06	6.13697e-06	5.85329e-06	6.04834e-06	5.88205e-06	6.80683e-06	6.24045e-06	5.94302e-06	6.19189e-06	7.35111e-06	7.0564e-06	5.24809e-06	5.96675e-06	5.96529e-06	5.64804e-06	6.65937e-06	7.17552e-06	5.23134e-06	5.89607e-06	6.07834e-06	5.7296e-06	5.56899e-06	5.89228e-06	6.15231e-06
-15	8.26413e-06	8.25136e-06	6.46483e-06	6.98088e-06	6.67095e-06	7.9636e-06	6.71845e-06	6.76302e-06	7.31597e-06	7.68565e-06	6.12245e-06	6.3061e-06	7.11342e-06	7.36419e-06	6.71548e-06	7.22301e-06	7.72259e-06	8.00291e-06	5.7685e-06	6.59949e-06	6.21499e-06	6.59756e-06	7.40615e-06	7.22199e-06	6.29629e-06	6.90611e-06	6.50146e-06	6.22691e-06	6.43248e-06	6.25385e-06	7.22399e-06	6.59206e-06	6.25457e-06	6.53898e-06	7.80551e-06	7.48765e-06	5.57579e-06	6.35087e-06	6.34484e-06	5.98916e-06	7.08825e-06	7.63664e-06	5.53823e-06	6.25943e-06	6.45536e-06	6.10248e-06	5.93013e-06	6.27528e-06	6.53531e-06
-15.5	8.68151e-06	8.71643e-06	6.84402e-06	7.38571e-06	7.08208e-06	8.43037e-06	7.11492e-06	7.16251e-06	7.74011e-06	8.13884e-06	6.50072e-06	6.69311e-06	7.53648e-06	7.79791e-06	7.06474e-06	7.62032e-06	8.17793e-06	8.47986e-06	6.11929e-06	6.99812e-06	6.5954e-06	6.99279e-06	7.85877e-06	7.66083e-06	6.65558e-06	7.32418e-06	6.86908e-06	6.60737e-06	6.82227e-06	6.63095e-06	7.64629e-06	6.94283e-06	6.56614e-06	6.89213e-06	8.26806e-06	7.92553e-06	5.9088e-06	6.74066e-06	6.73124e-06	6.33462e-06	7.52448e-06	8.10531e-06	5.84544e-06	6.62696e-06	6.83764e-06	6.48185e-06	6.29755e-06	6.66437e-06	6.92465e-06
-16	9.11151e-06	9.19829e-06	7.22995e-06	7.79757e-06	7.50142e-06	8.90513e-06	7.51694e-06	7.56742e-06	8.16917e-06	8.59844e-06	6.8857e-06	7.08592e-06	7.96823e-06	8.23743e-06	7.41705e-06	8.02367e-06	8.63915e-06	8.96543e-06	6.4771e-06	7.40372e-06	6.98246e-06	7.39365e-06	8.31809e-06	8.1069e-06	7.01635e-06	7.74843e-06	7.23865e-06	6.99369e-06	7.21865e-06	7.01421e-06	8.07329e-06	7.29547e-06	6.87997e-06	7.24983e-06	8.73611e-06	8.36844e-06	6.2469e-06	7.13769e-06	7.12518e-06	6.68297e-06	7.96939e-06	8.58371e-06	6.15747e-06	6.99996e-06	7.22405e-06	6.86979e-06	6.67275e-06	7.06317e-06	7.31942e-06
-16.5	9.52637e-06	9.66666e-06	7.62166e-06	8.21511e-06	7.92917e-06	9.39583e-06	7.92315e-06	7.97614e-06	8.60352e-06	9.07379e-06	7.2768e-06	7.48561e-06	8.40634e-06	8.68269e-06	7.77195e-06	8.43112e-06	9.11915e-06	9.46737e-06	6.84046e-06	7.81417e-06	7.37508e-06	7.79991e-06	8.78545e-06	8.56078e-06	7.38104e-06	8.17775e-06	7.6115e-06	7.38566e-06	7.61967e-06	7.40242e-06	8.5048e-06	7.64877e-06	7.19396e-06	7.60985e-06	9.22363e-06	8.81523e-06	6.58937e-06	7.54027e-06	7.52453e-06	7.03574e-06	8.42033e-06	9.08275e-06	6.47008e-06	7.37501e-06	7.61416e-06	7.26257e-06	7.05401e-06	7.46789e-06	7.7185e-06
-17	9.94905e-06	1.01467e-05	8.01858e-06	8.63751e-06	8.36434e-06	9.87416e-06	8.33274e-06	8.38912e-06	9.05333e-06	9.53444e-06	7.67342e-06	7.88901e-06	8.85034e-06	9.14156e-06	8.12817e-06	8.84206e-06	9.58092e-06	9.95629e-06	7.20922e-06	8.23103e-06	7.77497e-06	8.21043e-06	9.26953e-06	9.02818e-06	7.74577e-06	8.61105e-06	7.98454e-06	7.78207e-06	8.02628e-06	7.79583e-06	8.9377e-06	8.00033e-06	7.50794e-06	7.97527e-06	9.69418e-06	9.27583e-06	6.93633e-06	7.94717e-06	7.92926e-06	7.39139e-06	8.87894e-06	9.56634e-06	6.78493e-06	7.7532e-06	8.00676e-06	7.66115e-06	7.44041e-06	7.87902e-06	8.12058e-06
-17.5	1.03759e-05	1.06329e-05	8.42055e-06	9.07613e-06	8.80742e-06	1.03659e-05	8.74618e-06	8.80423e-06	9.48915e-06	1.00072e-05	8.07664e-06	8.29933e-06	9.31e-06	9.58914e-06	8.48315e-06	9.26773e-06	1.00575e-05	1.04546e-05	7.58493e-06	8.6535e-06	8.17996e-06	8.62729e-06	9.73982e-06	9.48434e-06	8.1112e-06	9.0597e-06	8.35969e-06	8.18279e-06	8.43671e-06	8.19206e-06	9.38596e-06	8.35118e-06	7.82146e-06	8.34261e-06	1.01788e-05	9.72199e-06	7.28626e-06	8.36087e-06	8.33911e-06	7.74774e-06	9.3551e-06	1.00665e-05	7.0997e-06	8.13502e-06	8.40347e-06	8.06487e-06	7.83307e-06	8.29652e-06	8.529e-06
-18	1.08025e-05	1.1123e-05	8.82702e-06	9.49995e-06	9.26738e-06	1.08631e-05	9.17228e-06	9.23305e-06	9.93538e-06	1.04842e-05	8.48462e-06	8.71389e-06	9.75666e-06	1.00471e-05	8.84154e-06	9.67879e-06	1.0537e-05	1.09634e-05	7.96575e-06	9.09064e-06	8.59024e-06	9.05609e-06	1.02232e-05	9.95228e-06	8.47936e-06	9.49341e-06	8.73664e-06	8.58867e-06	8.8521e-06	8.59352e-06	9.81663e-06	8.70107e-06	8.13523e-06	8.71401e-06	1.06671e-05	1.01776e-05	7.63934e-06	8.77938e-06	8.7536e-06	8.10838e-06	9.81704e-06	1.05709e-05	7.41419e-06	8.51753e-06	8.80224e-06	8.47429e-06	8.23061e-06	8.7191e-06	8.93944e-06
-18.5	1.12306e-05	1.16177e-05	9.24841e-06	9.93651e-06	9.71625e-06	1.13657e-05	9.58378e-06	9.64772e-06	1.03852e-05	1.09648e-05	8.89746e-06	9.14296e-06	1.02159e-05	1.05112e-05	9.20925e-06	1.00978e-05	1.10212e-05	1.14739e-05	8.35162e-06	9.51562e-06	9.01684e-06	9.47192e-06	1.07118e-05	1.04257e-05	8.84779e-06	9.93793e-06	9.12201e-06	8.99834e-06	9.28247e-06	8.99841e-06	1.02573e-05	9.06032e-06	8.44932e-06	9.09787e-06	1.11617e-05	1.06384e-05	7.99831e-06	9.2133e-06	9.18499e-06	8.47128e-06	1.02931e-05	1.10852e-05	7.72953e-06	8.90378e-06	9.21287e-06	8.88647e-06	8.63408e-06	9.15828e-06	9.36152e-06
-19	1.16599e-05	1.21161e-05	9.65646e-06	1.03772e-05	1.01785e-05	1.18733e-05	1.00059e-05	1.00712e-05	1.08393e-05	1.14487e-05	9.31906e-06	9.55948e-06	1.06809e-05	1.09772e-05	9.56021e-06	1.05214e-05	1.15075e-05	1.19902e-05	8.74101e-06	9.94988e-06	9.42927e-06	9.90089e-06	1.12062e-05	1.09035e-05	9.22596e-06	1.03852e-05	9.49065e-06	9.42226e-06	9.69762e-06	9.41832e-06	1.07e-05	9.40068e-06	8.76213e-06	9.46745e-06	1.16595e-05	1.11008e-05	8.35607e-06	9.6329e-06	9.60084e-06	8.83469e-06	1.07745e-05	1.16044e-05	8.04649e-06	9.30301e-06	9.60867e-06	9.3143e-06	9.05133e-06	9.58342e-06	9.77221e-06
-19.5	1.20883e-05	1.26158e-05	1.00743e-05	1.08212e-05	1.06469e-05	1.23835e-05	1.04286e-05	1.0497e-05	1.12955e-05	1.19353e-05	9.73475e-06	9.98334e-06	1.11486e-05	1.1446e-05	9.91819e-06	1.09452e-05	1.19982e-05	1.25097e-05	9.14456e-06	1.03879e-05	9.85275e-06	1.03288e-05	1.17038e-05	1.1384e-05	9.58684e-06	1.08358e-05	9.86496e-06	9.83027e-06	1.01205e-05	9.82008e-06	1.11433e-05	9.7454e-06	9.08361e-06	9.84364e-06	1.2159e-05	1.15632e-05	8.71823e-06	1.00589e-05	1.0027e-05	9.20958e-06	1.12589e-05	1.21281e-05	8.36062e-06	9.68258e-06	1.001e-05	9.72703e-06	9.45476e-06	1.00203e-05	1.01894e-05
-20	1.2517e-05	1.31197e-05	1.04964e-05	1.1269e-05	1.11211e-05	1.28981e-05	1.08534e-05	1.09238e-05	1.17522e-05	1.24228e-05	1.01597e-05	1.04142e-05	1.16221e-05	1.19176e-05	1.02745e-05	1.13714e-05	1.24889e-05	1.30276e-05	9.5365e-06	1.083e-05	1.02797e-05	1.07632e-05	1.22065e-05	1.18687e-05	9.95418e-06	1.12871e-05	1.02402e-05	1.02472e-05	1.05464e-05	1.02303e-05	1.15872e-05	1.0088e-05	9.38742e-06	1.0221e-05	1.26623e-05	1.20287e-05	9.09094e-06	1.04922e-05	1.04562e-05	9.56976e-06	1.17477e-05	1.26563e-05	8.6754e-06	1.0071e-05	1.04126e-05	1.01499e-05	9.86942e-06	1.04616e-05	1.06105e-05
-20.5	1.2945e-05	1.36244e-05	1.09206e-05	1.17188e-05	1.16001e-05	1.34166e-05	1.12798e-05	1.13523e-05	1.22114e-05	1.29129e-05	1.05878e-05	1.0845e-05	1.20972e-05	1.23917e-05	1.06315e-05	1.17989e-05	1.29834e-05	1.35519e-05	9.93593e-06	1.12753e-05	1.0711e-05	1.11974e-05	1.27128e-05	1.23545e-05	1.0321e-05	1.17416e-05	1.06143e-05	1.06678e-05	1.09757e-05	1.0643e-05	1.203e-05	1.04294e-05	9.69456e-06	1.05998e-05	1.31689e-05	1.24946e-05	9.45031e-06	1.09262e-05	1.08892e-05	9.93465e-06	1.22414e-05	1.31895e-05	8.99044e-06	1.04588e-05	1.0817e-05	1.05751e-05	1.02846e-05	1.09065e-05	1.10318e-05
-21	1.33727e-05	1.41322e-05	1.13491e-05	1.21723e-05	1.20849e-05	1.39373e-05	1.17092e-05	1.17814e-05	1.26751e-05	1.34041e-05	1.10195e-05	1.12798e-05	1.25768e-05	1.28692e-05	1.09872e-05	1.22279e-05	1.34796e-05	1.40807e-05	1.03384e-05	1.17227e-05	1.11451e-05	1.16363e-05	1.32202e-05	1.28444e-05	1.06877e-05	1.21962e-05	1.09869e-05	1.10903e-05	1.14064e-05	1.10577e-05	1.24762e-05	1.0767e-05	1.00006e-05	1.09817e-05	1.36779e-05	1.29629e-05	9.81515e-06	1.1364e-05	1.13253e-05	1.03016e-05	1.27384e-05	1.37271e-05	9.31101e-06	1.08482e-05	1.12229e-05	1.10044e-05	1.07065e-05	1.13547e-05	1.14561e-05
-21.5	1.38056e-05	1.46474e-05	1.17849e-05	1.26346e-05	1.25797e-05	1.4467e-05	1.21444e-05	1.22175e-05	1.31442e-05	1.39035e-05	1.14539e-05	1.17231e-05	1.30655e-05	1.33527e-05	1.13474e-05	1.26642e-05	1.39838e-05	1.4615e-05	1.07523e-05	1.21803e-05	1.15906e-05	1.2078e-05	1.37383e-05	1.33442e-05	1.10592e-05	1.26605e-05	1.13631e-05	1.15212e-05	1.18457e-05	1.14807e-05	1.29266e-05	1.11074e-05	1.03089e-05	1.13675e-05	1.41938e-05	1.34352e-05	1.01873e-05	1.1807e-05	1.17695e-05	1.06722e-05	1.32457e-05	1.42764e-05	9.62059e-06	1.12433e-05	1.16331e-05	1.14419e-05	1.11354e-05	1.18123e-05	1.18854e-05
-22	1.42263e-05	1.51493e-05	1.22113e-05	1.30847e-05	1.30658e-05	1.49844e-05	1.25665e-05	1.26417e-05	1.35997e-05	1.43894e-05	1.18872e-05	1.21541e-05	1.35435e-05	1.38253e-05	1.1695e-05	1.30875e-05	1.4473e-05	1.51369e-05	1.11573e-05	1.26262e-05	1.20233e-05	1.25143e-05	1.42446e-05	1.3831e-05	1.14175e-05	1.31108e-05	1.17282e-05	1.19402e-05	1.22743e-05	1.18916e-05	1.33648e-05	1.14348e-05	1.0608e-05	1.17438e-05	1.46955e-05	1.38964e-05	1.05521e-05	1.22419e-05	1.22042e-05	1.10336e-05	1.3741e-05	1.4813e-05	9.92643e-06	1.16264e-05	1.20321e-05	1.18679e-05	1.15544e-05	1.22601e-05	1.23028e-05
-22.5	1.46506e-05	1.56606e-05	1.26463e-05	1.35449e-05	1.35631e-05	1.55102e-05	1.29973e-05	1.30721e-05	1.40632e-05	1.4883e-05	1.23266e-05	1.25944e-05	1.40289e-05	1.43048e-05	1.20486e-05	1.35192e-05	1.49705e-05	1.56683e-05	1.15673e-05	1.30824e-05	1.24659e-05	1.29574e-05	1.47579e-05	1.43261e-05	1.17815e-05	1.35706e-05	1.20971e-05	1.23672e-05	1.27085e-05	1.23087e-05	1.38095e-05	1.17655e-05	1.09075e-05	1.21264e-05	1.52076e-05	1.43631e-05	1.09206e-05	1.26861e-05	1.26477e-05	1.14009e-05	1.42464e-05	1.53599e-05	1.0236e-05	1.20154e-05	1.24373e-05	1.23017e-05	1.19832e-05	1.27176e-05	1.27292e-05
-23	1.50735e-05	1.61716e-05	1.30801e-05	1.40063e-05	1.40639e-05	1.60386e-05	1.34263e-05	1.35022e-05	1.45286e-05	1.53784e-05	1.27661e-05	1.30359e-05	1.45161e-05	1.47871e-05	1.23983e-05	1.395e-05	1.54682e-05	1.61997e-05	1.19816e-05	1.35391e-05	1.2911e-05	1.33988e-05	1.52747e-05	1.48229e-05	1.21426e-05	1.4029e-05	1.2464e-05	1.27948e-05	1.31446e-05	1.27272e-05	1.42533e-05	1.20943e-05	1.12084e-05	1.25116e-05	1.57194e-05	1.48303e-05	1.12918e-05	1.31316e-05	1.30935e-05	1.17687e-05	1.47537e-05	1.59107e-05	1.05435e-05	1.24051e-05	1.28418e-05	1.27389e-05	1.2413e-05	1.31766e-05	1.31553e-05
-23.5	1.54965e-05	1.66826e-05	1.35191e-05	1.44677e-05	1.45677e-05	1.65683e-05	1.3857e-05	1.39335e-05	1.49927e-05	1.58741e-05	1.321e-05	1.34797e-05	1.50073e-05	1.52682e-05	1.27485e-05	1.43789e-05	1.59668e-05	1.67291e-05	1.23973e-05	1.39969e-05	1.33579e-05	1.3844e-05	1.57952e-05	1.53199e-05	1.25026e-05	1.4488e-05	1.283e-05	1.32244e-05	1.35796e-05	1.31464e-05	1.4696e-05	1.24211e-05	1.15046e-05	1.28934e-05	1.62311e-05	1.52941e-05	1.16619e-05	1.35763e-05	1.35384e-05	1.21344e-05	1.52642e-05	1.64625e-05	1.08499e-05	1.27918e-05	1.3246e-05	1.31759e-05	1.28446e-05	1.36377e-05	1.35821e-05
-24	1.59171e-05	1.71949e-05	1.39578e-05	1.49315e-05	1.5076e-05	1.70987e-05	1.42861e-05	1.43641e-05	1.54579e-05	1.63692e-05	1.36533e-05	1.39234e-05	1.54981e-05	1.57526e-05	1.30958e-05	1.4809e-05	1.6465e-05	1.72626e-05	1.28153e-05	1.44575e-05	1.38055e-05	1.42873e-05	1.63153e-05	1.58193e-05	1.28616e-05	1.49452e-05	1.31924e-05	1.36545e-05	1.40161e-05	1.3565e-05	1.51378e-05	1.27442e-05	1.17988e-05	1.32749e-05	1.67444e-05	1.57588e-05	1.20341e-05	1.40241e-05	1.39853e-05	1.24987e-05	1.57745e-05	1.70183e-05	1.11536e-05	1.31799e-05	1.36488e-05	1.36144e-05	1.3276e-05	1.41004e-05	1.40082e-05
-24.5	1.63352e-05	1.77043e-05	1.43979e-05	1.53955e-05	1.55856e-05	1.7629e-05	1.47153e-05	1.47932e-05	1.59227e-05	1.68645e-05	1.40977e-05	1.43669e-05	1.59915e-05	1.62349e-05	1.34425e-05	1.52381e-05	1.6962e-05	1.77945e-05	1.32349e-05	1.49168e-05	1.42533e-05	1.4731e-05	1.68348e-05	1.63185e-05	1.3218e-05	1.54034e-05	1.35549e-05	1.40836e-05	1.44525e-05	1.39822e-05	1.55799e-05	1.30625e-05	1.20916e-05	1.36566e-05	1.72544e-05	1.62225e-05	1.24031e-05	1.44707e-05	1.44335e-05	1.28666e-05	1.62881e-05	1.75733e-05	1.14562e-05	1.35645e-05	1.40519e-05	1.4051e-05	1.37104e-05	1.45641e-05	1.44342e-05
-25	1.6752e-05	1.82162e-05	1.4837e-05	1.58613e-05	1.60989e-05	1.81599e-05	1.51435e-05	1.52221e-05	1.63875e-05	1.73576e-05	1.45421e-05	1.48129e-05	1.64842e-05	1.67167e-05	1.37856e-05	1.56665e-05	1.74594e-05	1.83255e-05	1.36541e-05	1.5376e-05	1.47042e-05	1.51767e-05	1.73562e-05	1.68168e-05	1.35728e-05	1.58618e-05	1.39124e-05	1.45132e-05	1.48876e-05	1.43994e-05	1.60195e-05	1.33796e-05	1.23786e-05	1.40393e-05	1.77671e-05	1.66841e-05	1.2775e-05	1.49175e-05	1.4881e-05	1.32295e-05	1.67987e-05	1.8133e-05	1.1758e-05	1.39495e-05	1.44525e-05	1.44902e-05	1.41447e-05	1.50296e-05	1.48583e-05
-25.5	1.71674e-05	1.8727e-05	1.52813e-05	1.63261e-05	1.6614e-05	1.86912e-05	1.55737e-05	1.56506e-05	1.6852e-05	1.7851e-05	1.4989e-05	1.52568e-05	1.69786e-05	1.71985e-05	1.41291e-05	1.60934e-05	1.79551e-05	1.88558e-05	1.4076e-05	1.58359e-05	1.51545e-05	1.56189e-05	1.78769e-05	1.73149e-05	1.39233e-05	1.63186e-05	1.42703e-05	1.49431e-05	1.53233e-05	1.48174e-05	1.64574e-05	1.36923e-05	1.26663e-05	1.44206e-05	1.82781e-05	1.71431e-05	1.31439e-05	1.53657e-05	1.5331e-05	1.359e-05	1.73135e-05	1.86908e-05	1.20575e-05	1.43307e-05	1.48518e-05	1.49287e-05	1.45801e-05	1.5496e-05	1.52833e-05
-26	1.75797e-05	1.9236e-05	1.57201e-05	1.67908e-05	1.7131e-05	1.9222e-05	1.60002e-05	1.60777e-05	1.73134e-05	1.83422e-05	1.54344e-05	1.57016e-05	1.74751e-05	1.76799e-05	1.44689e-05	1.65198e-05	1.84502e-05	1.93863e-05	1.4497e-05	1.62984e-05	1.56058e-05	1.60629e-05	1.84007e-05	1.78125e-05	1.42734e-05	1.67734e-05	1.46247e-05	1.53736e-05	1.57596e-05	1.52339e-05	1.6893e-05	1.40044e-05	1.29516e-05	1.48002e-05	1.8788e-05	1.76034e-05	1.35151e-05	1.58125e-05	1.57793e-05	1.39538e-05	1.78297e-05	1.92496e-05	1.23532e-05	1.47123e-05	1.52485e-05	1.53674e-05	1.50158e-05	1.59615e-05	1.57052e-05
-26.5	1.799e-05	1.97457e-05	1.61622e-05	1.72557e-05	1.765e-05	1.9754e-05	1.64244e-05	1.65015e-05	1.77743e-05	1.88341e-05	1.58809e-05	1.61465e-05	1.79695e-05	1.81614e-05	1.48062e-05	1.69437e-05	1.89445e-05	1.99136e-05	1.49209e-05	1.676e-05	1.60593e-05	1.65061e-05	1.89226e-05	1.83112e-05	1.46227e-05	1.72259e-05	1.49767e-05	1.58019e-05	1.61922e-05	1.56499e-05	1.73268e-05	1.43124e-05	1.32351e-05	1.51794e-05	1.92967e-05	1.80587e-05	1.38855e-05	1.62603e-05	1.62289e-05	1.43124e-05	1.8343e-05	1.98098e-05	1.26489e-05	1.50915e-05	1.56441e-05	1.58064e-05	1.54522e-05	1.64287e-05	1.61274e-05
-27	1.83973e-05	2.02517e-05	1.66032e-05	1.77207e-05	1.81719e-05	2.02852e-05	1.68492e-05	1.69252e-05	1.82347e-05	1.93242e-05	1.63275e-05	1.65923e-05	1.84653e-05	1.86402e-05	1.51416e-05	1.73681e-05	1.94357e-05	2.04409e-05	1.53445e-05	1.72207e-05	1.65132e-05	1.69474e-05	1.94443e-05	1.88077e-05	1.49668e-05	1.7681e-05	1.53252e-05	1.62315e-05	1.66239e-05	1.60624e-05	1.77593e-05	1.46177e-05	1.35137e-05	1.55579e-05	1.98037e-05	1.85146e-05	1.42515e-05	1.67073e-05	1.66789e-05	1.46693e-05	1.88589e-05	2.03693e-05	1.2939e-05	1.54716e-05	1.60369e-05	1.62445e-05	1.58879e-05	1.68962e-05	1.65484e-05
-27.5	1.88013e-05	2.07548e-05	1.70427e-05	1.81813e-05	1.86897e-05	2.0812e-05	1.72694e-05	1.73444e-05	1.86923e-05	1.981e-05	1.6771e-05	1.70331e-05	1.89545e-05	1.91151e-05	1.54735e-05	1.7785e-05	1.99229e-05	2.09658e-05	1.57623e-05	1.76785e-05	1.69616e-05	1.73854e-05	1.99606e-05	1.93003e-05	1.53077e-05	1.81304e-05	1.56691e-05	1.66557e-05	1.70548e-05	1.64739e-05	1.81874e-05	1.49184e-05	1.37904e-05	1.59318e-05	2.03054e-05	1.89672e-05	1.46173e-05	1.715e-05	1.71247e-05	1.50229e-05	1.93711e-05	2.09273e-05	1.32245e-05	1.58437e-05	1.64266e-05	1.66774e-05	1.63211e-05	1.73596e-05	1.69639e-05
-28	1.92046e-05	2.12587e-05	1.74835e-05	1.86453e-05	1.92122e-05	2.13404e-05	1.76909e-05	1.77662e-05	1.91469e-05	2.02971e-05	1.72182e-05	1.74754e-05	1.94505e-05	1.95924e-05	1.58033e-05	1.82049e-05	2.04134e-05	2.14896e-05	1.61861e-05	1.81391e-05	1.74142e-05	1.78253e-05	2.04812e-05	1.97961e-05	1.56465e-05	1.85787e-05	1.60133e-05	1.70833e-05	1.7486e-05	1.68841e-05	1.86187e-05	1.52127e-05	1.40646e-05	1.63059e-05	2.08088e-05	1.94132e-05	1.49842e-05	1.75982e-05	1.75736e-05	1.53778e-05	1.98851e-05	2.14874e-05	1.35151e-05	1.62166e-05	1.68173e-05	1.71157e-05	1.67588e-05	1.78261e-05	1.73815e-05
-28.5	1.96041e-05	2.17613e-05	1.79219e-05	1.91087e-05	1.97352e-05	2.18689e-05	1.81105e-05	1.81842e-05	1.96052e-05	2.07836e-05	1.76626e-05	1.79157e-05	1.99417e-05	2.00685e-05	1.61323e-05	1.86224e-05	2.08992e-05	2.20141e-05	1.6612e-05	1.85976e-05	1.78662e-05	1.82631e-05	2.10007e-05	2.02906e-05	1.59849e-05	1.90278e-05	1.6354e-05	1.75086e-05	1.79143e-05	1.72938e-05	1.90424e-05	1.55089e-05	1.43392e-05	1.66824e-05	2.13121e-05	1.98622e-05	1.53493e-05	1.80397e-05	1.80216e-05	1.57303e-05	2.04007e-05	2.20486e-05	1.3797e-05	1.6587e-05	1.72047e-05	1.75499e-05	1.71925e-05	1.82936e-05	1.77992e-05
-29	2.0001e-05	2.22614e-05	1.83601e-05	1.95711e-05	2.02593e-05	2.23952e-05	1.85278e-05	1.86024e-05	2.00587e-05	2.12664e-05	1.81082e-05	1.83577e-05	2.04341e-05	2.05439e-05	1.6459e-05	1.90394e-05	2.13846e-05	2.25336e-05	1.70376e-05	1.90552e-05	1.83194e-05	1.8701e-05	2.15205e-05	2.07825e-05	1.63212e-05	1.94731e-05	1.66931e-05	1.79338e-05	1.83422e-05	1.77003e-05	1.94685e-05	1.58019e-05	1.46076e-05	1.70527e-05	2.18105e-05	2.03046e-05	1.57152e-05	1.84833e-05	1.84696e-05	1.6081e-05	2.09135e-05	2.26082e-05	1.40799e-05	1.69581e-05	1.75912e-05	1.79853e-05	1.76272e-05	1.87585e-05	1.82118e-05
-29.5	2.03982e-05	2.27589e-05	1.87993e-05	2.00315e-05	2.07841e-05	2.29204e-05	1.89441e-05	1.90164e-05	2.05124e-05	2.17482e-05	1.855e-05	1.87965e-05	2.0928e-05	2.10163e-05	1.67828e-05	1.94533e-05	2.18658e-05	2.30545e-05	1.74611e-05	1.95149e-05	1.87687e-05	1.91363e-05	2.20367e-05	2.1273e-05	1.66525e-05	1.99186e-05	1.70289e-05	1.83576e-05	1.87694e-05	1.81057e-05	1.98916e-05	1.60908e-05	1.48716e-05	1.7425e-05	2.23071e-05	2.07477e-05	1.60757e-05	1.89229e-05	1.89146e-05	1.64286e-05	2.14241e-05	2.31644e-05	1.43589e-05	1.73255e-05	1.79742e-05	1.84184e-05	1.8061e-05	1.92228e-05	1.86234e-05
-30	2.07901e-05	2.32554e-05	1.9236e-05	2.0491e-05	2.13102e-05	2.34438e-05	1.93573e-05	1.94297e-05	2.09654e-05	2.2229e-05	1.89931e-05	1.92335e-05	2.142e-05	2.14904e-05	1.71036e-05	1.98646e-05	2.23459e-05	2.35705e-05	1.78826e-05	1.99716e-05	1.92197e-05	1.95692e-05	2.25514e-05	2.17629e-05	1.69812e-05	2.03592e-05	1.73612e-05	1.87794e-05	1.91941e-05	1.8511e-05	2.03101e-05	1.63782e-05	1.51377e-05	1.77926e-05	2.28023e-05	2.11835e-05	1.6437e-05	1.93659e-05	1.93593e-05	1.67744e-05	2.19369e-05	2.37222e-05	1.46363e-05	1.76908e-05	1.83557e-05	1.8853e-05	1.84937e-05	1.96848e-05	1.9036e-05
[truncated: 52 more columns]
