# Supplementary material for: Wafer-scale organic-on-III-V monolithic heterogeneous integration for active-matrix micro-LED displays
Source: Nat Commun. 2023 Nov 1;14:6985. doi: 10.1038/s41467-023-42443-8 (PMC10620182; doi:10.1038/s41467-023-42443-8)
Supplement: Supplementary file 5 — Source Data [file 41467_2023_42443_MOESM5_ESM.zip › Source Data_Fig. 3b.xlsx]

## Sheet: Sheet1
Statistic distribution of subthreshold swing (SS)			Statistic distribution of turn-on voltage (VON)
SS (mV/dec) @ Pre-OTFT via structure	SS (mV/dec) @ Post-OTFT via structure		VON (V) @ Pre-OTFT via structure	VON (V) @ Post-OTFT via structure
894	610		17.5	6
984	465		16.5	4.5
722	452		16.5	4.5
769	424		16	4
625	470		16	4
589	587		15.5	4
635	554		15.5	3.5
625	532		15	3.5
722	493		15	3.5
741	511		15	3.5
856	501		14.5	3
682	517		14.5	3
1120	493		14.5	3
1250	470		14.5	3
1200	515		14.5	3
1260	487		14.5	3
689	495		14.5	3
870	451		14	3
1040	489		13.5	3
918	431		13.5	3
825	476		13.5	2.5
1180	421		12.5	2.5
1240	428		12.5	2.5
1280	414		11	2.5
1050	404		11	2.5
1010	434		10.5	2.5
1240	450		10.5	2.5
1170	463		9.5	2.5
900	531		9.5	2.5
1260	469		9	2.5
692	504		9	2.5
762	499		9	2.5
989	564		8.5	2.5
619	469		8.5	2.5
698	478		8.5	2.5
788	485		8.5	2.5
593	479		8	2.5
582	380		8	2.5
683	459		8	2.5
886	461		8	2.5
629	454		7.5	2
575	479		7.5	2
661	440		7.5	2
672	409		7.5	2
600	434		7.5	2
534	461		7	2
583	438		7	2
894	440		6.5	2
984	436		6.5	2
722	428		6.5	2
