# Supplementary material for: Wafer-scale organic-on-III-V monolithic heterogeneous integration for active-matrix micro-LED displays
Source: Nat Commun. 2023 Nov 1;14:6985. doi: 10.1038/s41467-023-42443-8 (PMC10620182; doi:10.1038/s41467-023-42443-8)
Supplement: Supplementary file 5 — Source Data [file 41467_2023_42443_MOESM5_ESM.zip › Source Data_Fig. 3c.xlsx]

## Sheet: Sheet1
Simulated transfer of device
I: Without interficial trap and low DOS		II: With interficial trap and low DOS		III: With interficial trap and high DOS					Density of state (DOS) setting in simulation
VGS (V)	|ID| (A)	VGS (V)	|ID| (A)	VGS (V)	|ID| (A)				DOS @ Low	-E (eV)	DOS @ High	-E (eV)
-20	9.37199e-05	-20	0.000122367	-20	0.000106863				7.48982e-150	1.8	1.49796e-147	1.8
-19.8	9.27499e-05	-19.8	0.000121392	-19.8	0.000105889				1.42548e-145	1.78583	2.85097e-143	1.78583
-19.6	9.17798e-05	-19.6	0.000120416	-19.6	0.000104916				1.42548e-145	1.78583	2.85097e-143	1.78583
-19.4	9.08096e-05	-19.4	0.000119441	-19.4	0.000103943				2.38188e-141	1.77165	4.76377e-139	1.77165
-19.2	8.98392e-05	-19.2	0.000118465	-19.2	0.000102969				2.38188e-141	1.77165	4.76377e-139	1.77165
-19	8.88688e-05	-19	0.000117489	-19	0.000101995				3.49419e-137	1.75748	6.98838e-135	1.75748
-18.8	8.78981e-05	-18.8	0.000116513	-18.8	0.000101021				3.49419e-137	1.75748	6.98838e-135	1.75748
-18.6	8.69274e-05	-18.6	0.000115537	-18.6	0.000100047				4.50029e-133	1.74331	9.00057e-131	1.74331
-18.4	8.59565e-05	-18.4	0.000114561	-18.4	9.9073e-05				4.50029e-133	1.74331	9.00057e-131	1.74331
-18.2	8.49855e-05	-18.2	0.000113584	-18.2	9.80986e-05				5.08864e-129	1.72913	1.01773e-126	1.72913
-18	8.40144e-05	-18	0.000112608	-18	9.71242e-05				5.08864e-129	1.72913	1.01773e-126	1.72913
-17.8	8.30432e-05	-17.8	0.000111631	-17.8	9.61495e-05				5.05163e-125	1.71496	1.01033e-122	1.71496
-17.6	8.20718e-05	-17.6	0.000110655	-17.6	9.51747e-05				5.05163e-125	1.71496	1.01033e-122	1.71496
-17.4	8.11003e-05	-17.4	0.000109678	-17.4	9.41998e-05				4.40279e-121	1.70079	8.80558e-119	1.70079
-17.2	8.01287e-05	-17.2	0.000108701	-17.2	9.32247e-05				4.40279e-121	1.70079	8.80558e-119	1.70079
-17	7.91569e-05	-17	0.000107723	-17	9.22494e-05				3.36894e-117	1.68661	6.73788e-115	1.68661
-16.8	7.8185e-05	-16.8	0.000106746	-16.8	9.1274e-05				3.36894e-117	1.68661	6.73788e-115	1.68661
-16.6	7.7213e-05	-16.6	0.000105769	-16.6	9.02985e-05				2.26321e-113	1.67244	4.52643e-111	1.67244
-16.4	7.62409e-05	-16.4	0.000104791	-16.4	8.93228e-05				2.26321e-113	1.67244	4.52643e-111	1.67244
-16.2	7.52686e-05	-16.2	0.000103813	-16.2	8.83469e-05				1.33483e-109	1.65827	2.66966e-107	1.65827
-16	7.42962e-05	-16	0.000102836	-16	8.73708e-05				1.33483e-109	1.65827	2.66966e-107	1.65827
-15.8	7.33236e-05	-15.8	0.000101858	-15.8	8.63947e-05				6.91185e-106	1.64409	1.38237e-103	1.64409
-15.6	7.23509e-05	-15.6	0.00010088	-15.6	8.54186e-05				6.91185e-106	1.64409	1.38237e-103	1.64409
-15.4	7.13781e-05	-15.4	9.99021e-05	-15.4	8.44422e-05				3.14217e-102	1.62992	6.28435e-100	1.62992
-15.2	7.04054e-05	-15.2	9.89239e-05	-15.2	8.34657e-05				3.14217e-102	1.62992	6.28435e-100	1.62992
-15	6.94325e-05	-15	9.79455e-05	-15	8.2489e-05				1.25411e-98	1.61575	2.50821e-96	1.61575
-14.8	6.84595e-05	-14.8	9.6967e-05	-14.8	8.15122e-05				1.25411e-98	1.61575	2.50821e-96	1.61575
-14.6	6.74863e-05	-14.6	9.59884e-05	-14.6	8.05352e-05				4.39446e-95	1.60158	8.78891e-93	1.60158
-14.4	6.6513e-05	-14.4	9.50097e-05	-14.4	7.9558e-05				4.39446e-95	1.60158	8.78891e-93	1.60158
-14.2	6.55395e-05	-14.2	9.40308e-05	-14.2	7.85807e-05				1.3519e-91	1.5874	2.7038e-89	1.5874
-14	6.4566e-05	-14	9.30518e-05	-14	7.76032e-05				1.3519e-91	1.5874	2.7038e-89	1.5874
-13.8	6.35923e-05	-13.8	9.20726e-05	-13.8	7.66256e-05				3.65133e-88	1.57323	7.30266e-86	1.57323
-13.6	6.26184e-05	-13.6	9.10933e-05	-13.6	7.56478e-05				3.65133e-88	1.57323	7.30266e-86	1.57323
-13.4	6.16445e-05	-13.4	9.01139e-05	-13.4	7.46699e-05				8.65817e-85	1.55906	1.73163e-82	1.55906
-13.2	6.06705e-05	-13.2	8.91344e-05	-13.2	7.36917e-05				8.65817e-85	1.55906	1.73163e-82	1.55906
-13	5.96963e-05	-13	8.81547e-05	-13	7.27135e-05				1.80247e-81	1.54488	3.60494e-79	1.54488
-12.8	5.8722e-05	-12.8	8.71749e-05	-12.8	7.1735e-05				1.80247e-81	1.54488	3.60494e-79	1.54488
-12.6	5.77476e-05	-12.6	8.61949e-05	-12.6	7.07563e-05				3.29442e-78	1.53071	6.58884e-76	1.53071
-12.4	5.67731e-05	-12.4	8.52149e-05	-12.4	6.97778e-05				3.29442e-78	1.53071	6.58884e-76	1.53071
-12.2	5.57985e-05	-12.2	8.42346e-05	-12.2	6.87992e-05				5.28636e-75	1.51654	1.05727e-72	1.51654
-12	5.48237e-05	-12	8.32541e-05	-12	6.78204e-05				5.28636e-75	1.51654	1.05727e-72	1.51654
-11.8	5.38489e-05	-11.8	8.2274e-05	-11.8	6.68415e-05				7.44736e-72	1.50236	1.48947e-69	1.50236
-11.6	5.28739e-05	-11.6	8.12937e-05	-11.6	6.58623e-05				7.44736e-72	1.50236	1.48947e-69	1.50236
-11.4	5.18989e-05	-11.4	8.03132e-05	-11.4	6.4883e-05				9.21119e-69	1.48819	1.84224e-66	1.48819
-11.2	5.09237e-05	-11.2	7.93326e-05	-11.2	6.39036e-05				9.21119e-69	1.48819	1.84224e-66	1.48819
-11	4.99485e-05	-11	7.83518e-05	-11	6.2924e-05				1.00022e-65	1.47402	2.00045e-63	1.47402
-10.8	4.89731e-05	-10.8	7.73709e-05	-10.8	6.19442e-05				1.00022e-65	1.47402	2.00045e-63	1.47402
-10.6	4.79977e-05	-10.6	7.63899e-05	-10.6	6.09643e-05				9.53556e-63	1.45984	1.90711e-60	1.45984
-10.4	4.70222e-05	-10.4	7.54087e-05	-10.4	5.99843e-05				9.53556e-63	1.45984	1.90711e-60	1.45984
-10.2	4.60466e-05	-10.2	7.44275e-05	-10.2	5.90041e-05				7.9811e-60	1.44567	1.59622e-57	1.44567
-10	4.5071e-05	-10	7.34461e-05	-10	5.80238e-05				7.9811e-60	1.44567	1.59622e-57	1.44567
-9.8	4.40953e-05	-9.8	7.24646e-05	-9.8	5.70434e-05				5.86472e-57	1.4315	1.17295e-54	1.4315
-9.6	4.31196e-05	-9.6	7.1483e-05	-9.6	5.60628e-05				5.86472e-57	1.4315	1.17295e-54	1.4315
-9.4	4.21438e-05	-9.4	7.05013e-05	-9.4	5.50821e-05				3.78355e-54	1.41732	7.56711e-52	1.41732
-9.2	4.1168e-05	-9.2	6.95195e-05	-9.2	5.41013e-05				3.78355e-54	1.41732	7.56711e-52	1.41732
-9	4.01922e-05	-9	6.85376e-05	-9	5.31204e-05				2.14299e-51	1.40315	4.28598e-49	1.40315
-8.8	3.92163e-05	-8.8	6.75556e-05	-8.8	5.21394e-05				2.14299e-51	1.40315	4.28598e-49	1.40315
-8.6	3.82405e-05	-8.6	6.65735e-05	-8.6	5.11583e-05				1.06563e-48	1.38898	2.13127e-46	1.38898
-8.4	3.72648e-05	-8.4	6.55913e-05	-8.4	5.01771e-05				1.06563e-48	1.38898	2.13127e-46	1.38898
-8.2	3.6289e-05	-8.2	6.46091e-05	-8.2	4.91959e-05				4.65225e-46	1.3748	9.30451e-44	1.3748
-8	3.53134e-05	-8	6.36268e-05	-8	4.82145e-05				4.65225e-46	1.3748	9.30451e-44	1.3748
-7.8	3.43379e-05	-7.8	6.26443e-05	-7.8	4.72331e-05				1.78315e-43	1.36063	3.56629e-41	1.36063
-7.6	3.33625e-05	-7.6	6.16619e-05	-7.6	4.62517e-05				1.78315e-43	1.36063	3.56629e-41	1.36063
-7.4	3.23873e-05	-7.4	6.06793e-05	-7.4	4.52703e-05				6.00037e-41	1.34646	1.20007e-38	1.34646
-7.2	3.14123e-05	-7.2	5.96967e-05	-7.2	4.42888e-05				6.00037e-41	1.34646	1.20007e-38	1.34646
-7	3.04377e-05	-7	5.87141e-05	-7	4.33074e-05				1.77271e-38	1.33228	3.54541e-36	1.33228
-6.8	2.94634e-05	-6.8	5.77314e-05	-6.8	4.23259e-05				1.77271e-38	1.33228	3.54541e-36	1.33228
-6.6	2.84895e-05	-6.6	5.67488e-05	-6.6	4.13445e-05				4.59794e-36	1.31811	9.19588e-34	1.31811
-6.4	2.75162e-05	-6.4	5.57661e-05	-6.4	4.03632e-05				4.59794e-36	1.31811	9.19588e-34	1.31811
-6.2	2.65436e-05	-6.2	5.47834e-05	-6.2	3.9382e-05				1.04703e-33	1.30394	2.09405e-31	1.30394
-6	2.55717e-05	-6	5.38007e-05	-6	3.8401e-05				1.04703e-33	1.30394	2.09405e-31	1.30394
-5.8	2.46009e-05	-5.8	5.2818e-05	-5.8	3.74201e-05				2.09324e-31	1.28976	4.18649e-29	1.28976
-5.6	2.36312e-05	-5.6	5.18354e-05	-5.6	3.64395e-05				2.09324e-31	1.28976	4.18649e-29	1.28976
-5.4	2.26631e-05	-5.4	5.08529e-05	-5.4	3.54592e-05				3.67409e-29	1.27559	7.34818e-27	1.27559
-5.2	2.16969e-05	-5.2	4.98704e-05	-5.2	3.44793e-05				3.67409e-29	1.27559	7.34818e-27	1.27559
-5	2.07331e-05	-5	4.88881e-05	-5	3.34998e-05				5.66171e-27	1.26142	1.13234e-24	1.26142
-4.8	1.97722e-05	-4.8	4.79059e-05	-4.8	3.25209e-05				5.66171e-27	1.26142	1.13234e-24	1.26142
-4.6	1.88151e-05	-4.6	4.69239e-05	-4.6	3.15426e-05				7.65972e-25	1.24724	1.53194e-22	1.24724
-4.4	1.78638e-05	-4.4	4.59421e-05	-4.4	3.05652e-05				7.65972e-25	1.24724	1.53194e-22	1.24724
-4.2	1.69186e-05	-4.2	4.49605e-05	-4.2	2.95888e-05				9.098e-23	1.23307	1.8196e-20	1.23307
-4	1.59811e-05	-4	4.39794e-05	-4	2.86136e-05				9.098e-23	1.23307	1.8196e-20	1.23307
-3.8	1.50535e-05	-3.8	4.29986e-05	-3.8	2.76398e-05				9.48739e-21	1.2189	1.89748e-18	1.2189
-3.6	1.41379e-05	-3.6	4.20181e-05	-3.6	2.66677e-05				9.48739e-21	1.2189	1.89748e-18	1.2189
-3.4	1.32371e-05	-3.4	4.10382e-05	-3.4	2.56978e-05				8.68592e-19	1.20472	1.73718e-16	1.20472
-3.2	1.23534e-05	-3.2	4.00587e-05	-3.2	2.47304e-05				8.68592e-19	1.20472	1.73718e-16	1.20472
-3	1.14897e-05	-3	3.90799e-05	-3	2.37661e-05				6.98156e-17	1.19055	1.39631e-14	1.19055
-2.8	1.06483e-05	-2.8	3.81019e-05	-2.8	2.28055e-05				6.98156e-17	1.19055	1.39631e-14	1.19055
-2.6	9.83149e-06	-2.6	3.71247e-05	-2.6	2.18493e-05				4.9267e-15	1.17638	9.85341e-13	1.17638
-2.4	9.04128e-06	-2.4	3.61486e-05	-2.4	2.08983e-05				4.9267e-15	1.17638	9.85341e-13	1.17638
-2.2	8.27933e-06	-2.2	3.51736e-05	-2.2	1.99536e-05				3.05231e-13	1.16221	6.10462e-11	1.16221
-2	7.54722e-06	-2	3.41999e-05	-2	1.90161e-05				3.05231e-13	1.16221	6.10462e-11	1.16221
-1.8	6.84582e-06	-1.8	3.32277e-05	-1.8	1.8087e-05				1.66023e-11	1.14803	3.32046e-09	1.14803
-1.6	6.17614e-06	-1.6	3.22573e-05	-1.6	1.71676e-05				1.66023e-11	1.14803	3.32046e-09	1.14803
-1.4	5.53902e-06	-1.4	3.12889e-05	-1.4	1.62594e-05				7.92822e-10	1.13386	1.58564e-07	1.13386
-1.2	4.93522e-06	-1.2	3.03227e-05	-1.2	1.5364e-05				7.92822e-10	1.13386	1.58564e-07	1.13386
-1	4.36535e-06	-1	2.9359e-05	-1	1.4483e-05				3.32392e-08	1.11969	6.64785e-06	1.11969
-0.8	3.82987e-06	-0.8	2.83981e-05	-0.8	1.36183e-05				3.32392e-08	1.11969	6.64785e-06	1.11969
-0.6	3.32926e-06	-0.6	2.74403e-05	-0.6	1.27715e-05				1.22347e-06	1.10551	0.000244694	1.10551
-0.4	2.86382e-06	-0.4	2.64859e-05	-0.4	1.19442e-05				1.22347e-06	1.10551	0.000244694	1.10551
-0.2	2.43388e-06	-0.2	2.55351e-05	-0.2	1.1138e-05				3.95371e-05	1.09134	0.00791	1.09134
-1.05162e-14	2.03951e-06	-1.05162e-14	2.45882e-05	-1.05162e-14	1.03544e-05				3.95371e-05	1.09134	0.00791	1.09134
0.2	1.68077e-06	0.2	2.36456e-05	0.2	9.59457e-06				0.00112	1.07717	0.22434	1.07717
0.4	1.35784e-06	0.4	2.27075e-05	0.4	8.85979e-06				0.00112	1.07717	0.22434	1.07717
0.6	1.07057e-06	0.6	2.17743e-05	0.6	8.15097e-06				0.02794	1.06299	5.58804	1.06299
0.8	8.18871e-07	0.8	2.08463e-05	0.8	7.46888e-06				0.02794	1.06299	5.58804	1.06299
1	6.02322e-07	1	1.99241e-05	1	6.8142e-06				0.611	1.04882	122.201	1.04882
1.2	4.20596e-07	1.2	1.90082e-05	1.2	6.1883e-06				0.611	1.04882	122.201	1.04882
1.4	2.7341e-07	1.4	1.80995e-05	1.4	5.59121e-06				11.7307	1.03465	2346.15	1.03465
1.6	1.59931e-07	1.6	1.71988e-05	1.6	5.02279e-06				11.7307	1.03465	2346.15	1.03465
1.8	7.92439e-08	1.8	1.63074e-05	1.8	4.48366e-06				197.731	1.02047	39546.2	1.02047
2	2.95168e-08	2	1.54267e-05	2	3.97433e-06				197.731	1.02047	39546.2	1.02047
2.2	6.61165e-09	2.2	1.45582e-05	2.2	3.49531e-06				2926.12	1.0063	585224	1.0063
2.4	7.62745e-10	2.4	1.37037e-05	2.4	3.04707e-06				2926.12	1.0063	585224	1.0063
2.6	6.3059e-11	2.6	1.2865e-05	2.6	2.63013e-06				38017	0.99213	7603396	0.99213
2.8	4.99598e-12	2.8	1.20439e-05	2.8	2.24499e-06				38017	0.99213	7603396	0.99213
3	4.01869e-13	3	1.12419e-05	3	1.89216e-06				433641	0.97795	86728200	0.97795
3.2	3.88646e-14	3.2	1.04608e-05	3.2	1.57214e-06				433641	0.97795	86728200	0.97795
3.4	3.55061e-15	3.4	9.70202e-06	3.4	1.28536e-06				4342613	0.96378	868523000	0.96378
3.6	3.88568e-15	3.6	8.96704e-06	3.6	1.03229e-06				4342613	0.96378	868523000	0.96378
3.8	5.36432e-15	3.8	8.25687e-06	3.8	8.12352e-07				38180300	0.94961	7636060000	0.94961
4	1.01016e-14	4	7.57287e-06	4	6.2501e-07				38180300	0.94961	7636060000	0.94961
4.2	1.01392e-14	4.2	6.91531e-06	4.2	4.69078e-07				294711000	0.93543	58942100000	0.93543
4.4	3.2624e-15	4.4	6.28592e-06	4.4	3.42579e-07				294711000	0.93543	58942100000	0.93543
4.6	5.22682e-15	4.6	5.68496e-06	4.6	2.42591e-07				1997190000	0.92126	399438000000	0.92126
4.8	4.90768e-15	4.8	5.11216e-06	4.8	1.6594e-07				1997190000	0.92126	399438000000	0.92126
5	5.62326e-15	5	4.56814e-06	5	1.09059e-07				11882600000	0.90709	2376520000000	0.90709
5.2	8.7012e-15	5.2	4.0534e-06	5.2	6.85489e-08				11882600000	0.90709	2376520000000	0.90709
5.4	4.35734e-15	5.4	3.56833e-06	5.4	4.10651e-08				62068400000	0.89291	12413700000000	0.89291
5.6	1.30351e-15	5.6	3.11332e-06	5.6	2.34347e-08				62068400000	0.89291	12413700000000	0.89291
5.8	4.35889e-15	5.8	2.6887e-06	5.8	1.27653e-08				284641000000	0.87874	56928300000000	0.87874
6	4.65756e-15	6	2.29476e-06	6	6.67195e-09				284641000000	0.87874	56928300000000	0.87874
6.2	6.91684e-15	6.2	1.93178e-06	6.2	3.36763e-09				1146020000000	0.86457	229204000000000	0.86457
6.4	5.18927e-15	6.4	1.59996e-06	6.4	1.65071e-09				1146020000000	0.86457	229204000000000	0.86457
6.6	2.791e-15	6.6	1.29961e-06	6.6	7.89705e-10				4050940000000	0.85039	810188000000000	0.85039
6.8	5.58783e-15	6.8	1.03106e-06	6.8	3.69816e-10				4050940000000	0.85039	810188000000000	0.85039
7	8.90291e-16	7	7.93998e-07	7	1.69769e-10				12571500000000	0.83622	2514290000000000	0.83622
7.2	1.15017e-15	7.2	5.88565e-07	7.2	7.67097e-11				12571500000000	0.83622	2514290000000000	0.83622
7.4	3.25222e-15	7.4	4.14988e-07	7.4	3.41067e-11				34251900000000	0.82205	6850380000000000	0.82205
7.6	5.2097e-15	7.6	2.72969e-07	7.6	1.48457e-11				34251900000000	0.82205	6850380000000000	0.82205
7.8	4.08297e-15	7.8	1.62371e-07	7.8	6.38181e-12				81931400000000	0.80787	1.63863e+16	0.80787
8	1.0443e-15	8	8.25416e-08	8	2.71133e-12				81931400000000	0.80787	1.63863e+16	0.80787
8.2	2.92222e-14	8.2	3.21666e-08	8.2	1.128e-12				172062000000000	0.7937	3.44123e+16	0.7937
8.4	1.45641e-15	8.4	7.83078e-09	8.4	4.60038e-13				172062000000000	0.7937	3.44123e+16	0.7937
8.6	2.42007e-14	8.6	1.00327e-09	8.6	1.87781e-13				317238000000000	0.77953	6.34477e+16	0.77953
9	5.28863e-15	8.8	8.93536e-11	8.8	7.94848e-14				317238000000000	0.77953	6.34477e+16	0.77953
9.2	1.7421e-15	9	7.44705e-12	9	3.67439e-14				513517000000000	0.76535	1.02703e+17	0.76535
9.4	1.57304e-15	9.2	6.1853e-13	9.1	1.78564e-14				513517000000000	0.76535	1.02703e+17	0.76535
9.6	6.37712e-16	9.4	5.65192e-14	9.2	1.19854e-14				729780000000000	0.75118	1.45956e+17	0.75118
9.8	3.09785e-16	9.6	1.2894e-14	9.4	1.03152e-14				729780000000000	0.75118	1.45956e+17	0.75118
10	4.02206e-15	9.8	9.68523e-15	9.6	1.05586e-14				910535000000000	0.73701	1.82107e+17	0.73701
10.2	4.52787e-15	10	8.14133e-15	9.8	8.10734e-15				910535000000000	0.73701	1.82107e+17	0.73701
10.6	4.05372e-15	10.2	7.80246e-15	10	7.29482e-15				997400000000000	0.72283	1.9948e+17	0.72283
10.8	4.65105e-15	10.4	6.15325e-15	10.2	6.74896e-15				997400000000000	0.72283	1.9948e+17	0.72283
11	3.18019e-15	10.6	7.5634e-15	10.4	6.43521e-15				959201000000000	0.70866	1.9184e+17	0.70866
11.2	2.97671e-15	10.8	8.54935e-15	10.6	5.41927e-15				959201000000000	0.70866	1.9184e+17	0.70866
12	4.54675e-15	11	7.39299e-15	10.8	6.84403e-15				809875000000000	0.69449	1.61975e+17	0.69449
12.4	4.5216e-16	11.2	4.40801e-15	10.85	5.7313e-15				809875000000000	0.69449	1.61975e+17	0.69449
13	3.30315e-15	11.4	5.17375e-15	10.9	6.19718e-15				600335000000000	0.68032	1.20067e+17	0.68032
13.2	4.25062e-15	11.6	4.29826e-15	10.95	5.9185e-15				600335000000000	0.68032	1.20067e+17	0.68032
13.4	3.545e-15	11.8	3.42794e-15	11	4.88882e-15				390694000000000	0.66614	7.81389e+16	0.66614
13.6	3.33476e-15	12	4.41032e-15	11.2	4.67352e-15				390694000000000	0.66614	7.81389e+16	0.66614
13.8	4.52212e-15	12.2	7.43395e-15	11.4	5.66537e-15				223228000000000	0.65197	4.46456e+16	0.65197
14	2.66563e-15	12.4	4.47069e-15	11.6	5.02245e-15				223228000000000	0.65197	4.46456e+16	0.65197
14.2	3.94437e-15	12.6	5.35637e-15	11.8	6.43192e-15				111977000000000	0.6378	2.23953e+16	0.6378
14.6	5.68944e-15	12.8	3.13481e-15	12	5.99992e-15				111977000000000	0.6378	2.23953e+16	0.6378
15.2	5.77e-15	13	6.16924e-15	12.2	6.39516e-15				49314500000000	0.62362	9862900000000000	0.62362
15.3	7.12396e-15	13.2	5.20736e-15	12.4	6.17262e-15				49314500000000	0.62362	9862900000000000	0.62362
15.4	5.77452e-15	13.4	4.9384e-15	12.6	6.10679e-15				19067300000000	0.60945	3813460000000000	0.60945
15.8	8.12774e-15	13.6	6.96737e-15	12.8	7.48205e-15				19067300000000	0.60945	3813460000000000	0.60945
16	8.32087e-15	13.8	6.82356e-15	13	7.02643e-15				6472490000000	0.59528	1294500000000000	0.59528
16.2	8.35641e-15	14	6.49576e-15	13.2	6.62242e-15				6472490000000	0.59528	1294500000000000	0.59528
16.4	8.19658e-15	14.2	6.81388e-15	13.4	8.19543e-15				1928950000000	0.5811	385791000000000	0.5811
16.8	8.61448e-15	14.4	1.97345e-15	13.6	8.09419e-15				1928950000000	0.5811	385791000000000	0.5811
17	9.23528e-15	14.6	7.01317e-15	13.8	7.51581e-15				504708000000	0.56693	100942000000000	0.56693
17.1	8.99958e-15	14.8	7.41919e-15	14	8.27481e-15				504708000000	0.56693	100942000000000	0.56693
17.15	8.17682e-15	15	8.26676e-15	14.2	9.40882e-15				115938000000	0.55276	23187600000000	0.55276
17.2	1.008e-14	15.2	8.08814e-15	14.4	9.59044e-15				115938000000	0.55276	23187600000000	0.55276
17.4	1.86205e-14	15.4	9.24885e-15	14.6	9.16633e-15				23381900000	0.53858	4676370000000	0.53858
17.6	1.05794e-14	15.6	8.71369e-15	14.8	9.97951e-15				23381900000	0.53858	4676370000000	0.53858
18	5.39654e-15	15.8	8.89e-15	14.9	9.87211e-15				4140000000	0.52441	828000000000	0.52441
18.2	1.20433e-14	16	9.78646e-15	15	1.01907e-14				4140000000	0.52441	828000000000	0.52441
18.4	1.23085e-14	16.2	1.02445e-14	15.2	1.02182e-14				643560000	0.51024	128712000000	0.51024
18.6	1.25959e-14	16.4	1.04673e-14	15.4	1.069e-14				643560000	0.51024	128712000000	0.51024
18.8	1.31396e-14	16.6	1.02473e-14	15.6	1.05823e-14				87830600	0.49606	17566100000	0.49606
19	1.31734e-14	16.8	1.09696e-14	15.8	1.09455e-14				87830600	0.49606	17566100000	0.49606
19.2	1.32824e-14	17.1	1.0796e-14	16	1.14337e-14				10523800	0.48189	2104750000	0.48189
19.4	1.35343e-14	17.125	1.12054e-14	16.2	1.16486e-14				10523800	0.48189	2104750000	0.48189
19.6	1.36377e-14	17.15	1.22391e-14	16.4	1.23377e-14				1107038	0.46772	221408000	0.46772
19.7	1.37699e-14	17.2	1.0968e-14	16.6	1.26672e-14				1107038	0.46772	221408000	0.46772
19.8	4.93098e-15	17.4	1.12751e-14	16.8	1.28725e-14				102240	0.45354	20448100	0.45354
20	6.74429e-15	17.6	1.22881e-14	17	1.32846e-14				102240	0.45354	20448100	0.45354
		17.8	1.21063e-14	17.2	1.34861e-14				8289.92	0.43937	1657984	0.43937
		18	1.28776e-14	17.4	1.39202e-14				8289.92	0.43937	1657984	0.43937
		18.2	1.27603e-14	17.6	1.41615e-14				590.128	0.4252	118026	0.4252
		18.4	1.31708e-14	17.8	1.42135e-14				590.128	0.4252	118026	0.4252
		18.6	1.32381e-14	18	1.42592e-14				36.8816	0.41102	7376.31	0.41102
		18.8	1.3695e-14	18.2	1.46444e-14				36.8816	0.41102	7376.31	0.41102
		19	1.39914e-14	18.4	1.465e-14				2.02367	0.39685	404.735	0.39685
		19.2	1.42095e-14	18.6	1.46587e-14				2.02367	0.39685	404.735	0.39685
		19.4	1.45399e-14	18.8	1.33007e-15				0.09749	0.38268	19.4971	0.38268
		19.6	1.4605e-14	19	1.47393e-14				0.09749	0.38268	19.4971	0.38268
		--	--	19.2	1.46393e-14				0.00412	0.3685	0.82459	0.3685
		--	--	19.4	1.48665e-14				0.00412	0.3685	0.82459	0.3685
				19.6	1.50308e-14				0.000153088	0.35433	0.03062	0.35433
				19.8	1.37699e-14				0.000153088	0.35433	0.03062	0.35433
				20	4.93098e-15				4.99048e-06	0.34016	0.000998096	0.34016
									4.99048e-06	0.34016	0.000998096	0.34016
									1.42828e-07	0.32598	2.85655e-05	0.32598
									1.42828e-07	0.32598	2.85655e-05	0.32598
									3.5888e-09	0.31181	7.17761e-07	0.31181
									3.5888e-09	0.31181	7.17761e-07	0.31181
									7.9169e-11	0.29764	1.58338e-08	0.29764
									7.9169e-11	0.29764	1.58338e-08	0.29764
									1.5333e-12	0.28346	3.06661e-10	0.28346
									1.5333e-12	0.28346	3.06661e-10	0.28346
									2.60717e-14	0.26929	5.21434e-12	0.26929
									2.60717e-14	0.26929	5.21434e-12	0.26929
									3.89204e-16	0.25512	7.78409e-14	0.25512
									3.89204e-16	0.25512	7.78409e-14	0.25512
									5.10099e-18	0.24094	1.0202e-15	0.24094
									5.10099e-18	0.24094	1.0202e-15	0.24094
									5.86946e-20	0.22677	1.17389e-17	0.22677
									5.86946e-20	0.22677	1.17389e-17	0.22677
									5.92939e-22	0.2126	1.18588e-19	0.2126
									5.92939e-22	0.2126	1.18588e-19	0.2126
									5.25884e-24	0.19843	1.05177e-21	0.19843
									5.25884e-24	0.19843	1.05177e-21	0.19843
									4.09485e-26	0.18425	8.18969e-24	0.18425
									4.09485e-26	0.18425	8.18969e-24	0.18425
									2.79932e-28	0.17008	5.59864e-26	0.17008
									2.79932e-28	0.17008	5.59864e-26	0.17008
									1.6801e-30	0.15591	3.3602e-28	0.15591
									1.6801e-30	0.15591	3.3602e-28	0.15591
									8.85292e-33	0.14173	1.77058e-30	0.14173
									8.85292e-33	0.14173	1.77058e-30	0.14173
									4.09548e-35	0.12756	8.19096e-33	0.12756
									4.09548e-35	0.12756	8.19096e-33	0.12756
									1.66338e-37	0.11339	3.32676e-35	0.11339
									1.66338e-37	0.11339	3.32676e-35	0.11339
									5.93124e-40	0.09921	1.18625e-37	0.09921
									5.93124e-40	0.09921	1.18625e-37	0.09921
									1.85681e-42	0.08504	3.71362e-40	0.08504
									1.85681e-42	0.08504	3.71362e-40	0.08504
									5.10336e-45	0.07087	1.02067e-42	0.07087
									5.10336e-45	0.07087	1.02067e-42	0.07087
									1.23144e-47	0.05669	2.46288e-45	0.05669
									1.23144e-47	0.05669	2.46288e-45	0.05669
									2.60879e-50	0.04252	5.21758e-48	0.04252
									2.60879e-50	0.04252	5.21758e-48	0.04252
									4.85212e-53	0.02835	9.70424e-51	0.02835
									4.85212e-53	0.02835	9.70424e-51	0.02835
									7.92305e-56	0.01417	1.58461e-53	0.01417
									7.92305e-56	0.01417	1.58461e-53	0.01417
									1.13585e-58	0	2.2717e-56	0
									1.13585e-58	0	2.2717e-56	0
