# Supplementary material for: Wafer-scale organic-on-III-V monolithic heterogeneous integration for active-matrix micro-LED displays
Source: Nat Commun. 2023 Nov 1;14:6985. doi: 10.1038/s41467-023-42443-8 (PMC10620182; doi:10.1038/s41467-023-42443-8)
Supplement: Supplementary file 5 — Source Data [file 41467_2023_42443_MOESM5_ESM.zip › Source Data_Fig. 3d.xlsx]

## Sheet: Sheet1
Transfer of devices with the same channel length (L=5.4 um) and different channel width (W)										Linearity of on-state current versus channel width					Transfer of devices with the same channel width (W=1370 um) and different channel length (L)								Linearity of on-state current versus 1/L
VGS (V)	|ID| (A) @ W=5.76 cm	|ID| (A) @ W=3.72 cm	|ID| (A) @ W=3200 um	|ID| (A) @ W=2400 um	|ID| (A) @ W=200 um	|ID| (A) @ W=60 um	|ID| (A) @ W=25 um			Channel width (um)	|ID| (A)				VGS (V)	|ID| (mA) @ L=34.2 um	|ID| (mA) @ L=18.2 um	|ID| (mA) @ L=10.2 um	|ID| (mA) @ L=6.2 um	|ID| (mA) @ L=3.7 um			1/L	|ID| (uA)
30.0023	2.60286e-12	1.97394e-12	6.94219e-13	7.20094e-13	3.84597e-13	5.06179e-13	5.2426e-13			57600	0.0049				30	4.91357e-10	5.10704e-10	7.60645e-10	3.32695e-10	2.19679e-10			0.02924	17.2093
29.5026	2.08962e-12	1.43799e-12	6.01248e-13	6.48998e-13	4.26455e-13	3.94487e-13	4.92919e-13			37200	0.00332				29.5	4.0268e-10	4.04324e-10	6.18876e-10	2.57429e-10	1.64218e-10			0.05495	33.421
29.0026	1.69208e-12	1.4098e-12	5.42352e-13	4.85352e-13	3.90697e-13	4.43286e-13	4.05206e-13			3200	0.000317139				29	3.50461e-10	3.51863e-10	5.37587e-10	2.22024e-10	1.41976e-10			0.09804	75.5668
28.5025	1.43041e-12	1.0356e-12	4.45805e-13	4.72731e-13	4.33817e-13	3.80815e-13	3.77651e-13			2400	0.000248627				28.5	3.14352e-10	3.11318e-10	4.8352e-10	1.97417e-10	1.29426e-10			0.16129	125.995
28.0026	1.30421e-12	1.03308e-12	3.53885e-13	4.31504e-13	2.30206e-13	2.98571e-13	3.80596e-13			200	1.89931e-05				28	2.87e-10	2.83158e-10	4.39567e-10	1.79427e-10	1.18867e-10			0.27027	210.755
27.5025	1.13972e-12	8.79108e-13	3.12027e-13	3.91749e-13	2.8784e-13	3.58098e-13	3.71552e-13			60	6.1274e-06				27.5	2.62199e-10	2.57916e-10	4.03692e-10	1.6376e-10	1.0996e-10
27.0027	1.00741e-12	8.45664e-13	3.52623e-13	3.88594e-13	2.64912e-13	2.6744e-13	4.64523e-13			25	2.20337e-06				27	2.42089e-10	2.37545e-10	3.73872e-10	1.50962e-10	1.02401e-10
26.5021	9.3169e-13	7.13779e-13	2.79424e-13	3.91749e-13	3.91328e-13	2.63654e-13	3.20438e-13								26.5	2.24823e-10	2.18288e-10	3.36544e-10	1.38894e-10	9.72584e-11
26.0018	9.0077e-13	6.78231e-13	3.69451e-13	4.30242e-13	1.60162e-13	3.07615e-13	3.3348e-13								26	2.09975e-10	2.03863e-10	3.2211e-10	1.28984e-10	9.02366e-11
25.5016	7.468e-13	4.92289e-13	2.24104e-13	3.10767e-13	3.76815e-13	2.60499e-13	3.49465e-13								25.5	1.95097e-10	1.89376e-10	3.01112e-10	1.21858e-10	8.52761e-11
25.001	6.90638e-13	6.51518e-13	3.18758e-13	3.34115e-13	2.0812e-13	2.88264e-13	3.14759e-13								25	1.82699e-10	1.76014e-10	2.80223e-10	1.11662e-10	8.05478e-11
24.5006	6.51935e-13	5.22578e-13	1.37023e-13	2.99619e-13	2.7585e-13	1.5722e-13	3.35793e-13								24.5	1.7161e-10	1.65209e-10	2.62309e-10	1.04299e-10	7.56663e-11
24.0003	6.61191e-13	5.5455e-13	2.94359e-13	3.43581e-13	9.74799e-14	2.55451e-13	3.40631e-13								24	1.60498e-10	1.52957e-10	2.46682e-10	9.72074e-11	7.08393e-11
23.4998	6.05871e-13	4.41597e-13	2.58601e-13	2.40303e-13	2.23054e-13	2.83216e-13	4.19299e-13								23.5	1.49798e-10	1.43416e-10	2.30848e-10	9.01457e-11	6.68103e-11
23.0026	6.3637e-13	5.12272e-13	2.88259e-13	3.20023e-13	1.93606e-13	2.4914e-13	3.5851e-13								23	1.40841e-10	1.33456e-10	2.16999e-10	8.42864e-11	6.32262e-11
22.5023	5.46975e-13	4.02473e-13	1.98022e-13	3.28226e-13	2.55237e-13	1.27772e-13	3.46731e-13								22.5	1.31909e-10	1.24218e-10	2.02753e-10	7.93215e-11	5.89424e-11
22.0019	4.48745e-13	5.08065e-13	3.5073e-13	3.07822e-13	2.43037e-13	2.6113e-13	2.34409e-13								22	1.23725e-10	1.1694e-10	1.91343e-10	7.30518e-11	5.5569e-11
21.5013	4.12987e-13	4.51693e-13	2.20739e-13	3.37902e-13	3.24229e-13	2.53978e-13	3.41893e-13								21.5	1.1771e-10	1.09466e-10	1.79299e-10	6.81593e-11	5.19677e-11
21	4.397e-13	4.25611e-13	2.87838e-13	3.09716e-13	2.29785e-13	2.03496e-13	2.10009e-13								21	1.10047e-10	1.0319e-10	1.69866e-10	6.45025e-11	4.83761e-11
20.4996	3.73232e-13	4.03104e-13	3.45892e-13	3.64825e-13	2.62809e-13	1.61007e-13	3.78493e-13								20.5	1.03499e-10	9.61311e-11	1.58001e-10	5.96505e-11	3.62402e-09
19.9997	4.31287e-13	3.59984e-13	2.11484e-13	3.50943e-13	3.0656e-13	1.92979e-13	3.18545e-13								20	9.76995e-11	8.97274e-11	1.49682e-10	5.52684e-11	4.51807e-11
19.5003	2.88044e-13	3.53884e-13	3.45892e-13	2.91837e-13	1.45017e-13	2.92891e-13	3.10132e-13								19.5	9.01787e-11	8.44742e-11	1.40317e-10	5.17154e-11	4.07904e-11
19.0004	3.54512e-13	2.84471e-13	2.53342e-13	2.78585e-13	2.8195e-13	1.78675e-13	2.70798e-13								19	8.4738e-11	7.85053e-11	1.32153e-10	4.83734e-11	3.81729e-11
18.5001	3.40209e-13	3.2044e-13	3.34113e-13	3.26753e-13	2.09172e-13	2.50823e-13	3.07187e-13								18.5	8.06271e-11	7.40045e-11	1.24493e-10	4.41688e-11	3.62926e-11
17.9998	2.85099e-13	3.29484e-13	2.3399e-13	3.69874e-13	2.64702e-13	2.07703e-13	3.52621e-13								18	7.53027e-11	6.8848e-11	1.17279e-10	4.16598e-11	3.3611e-11
17.4996	1.66256e-13	3.56618e-13	2.72693e-13	2.91206e-13	2.58813e-13	3.8439e-13	3.278e-13								17.5	7.06987e-11	6.42149e-11	1.09082e-10	3.97911e-11	3.05147e-11
17.0002	2.90568e-13	2.29151e-13	2.48504e-13	2.24106e-13	2.54395e-13	2.47457e-13	3.26118e-13								17	6.67909e-11	5.91073e-11	1.0308e-10	3.51562e-11	2.87061e-11
16.5004	3.19595e-13	2.88888e-13	2.94779e-13	2.71644e-13	2.10223e-13	2.10437e-13	3.62507e-13								16.5	6.20716e-11	5.51424e-11	9.58557e-11	3.26654e-11	2.59251e-11
16.0003	2.56282e-13	1.88976e-13	2.74376e-13	2.17375e-13	2.97936e-13	2.28527e-13	3.48624e-13								16	5.7465e-11	5.07893e-11	9.07287e-11	3.01072e-11	2.62276e-11
15.5001	1.64363e-13	2.90781e-13	3.37058e-13	1.83931e-13	2.8826e-13	2.51875e-13	3.47362e-13								15.5	5.5137e-11	4.68329e-11	8.45517e-11	2.82615e-11	2.32016e-11
15.0001	2.1148e-13	1.81193e-13	2.04332e-13	2.43668e-13	3.23598e-13	1.6332e-13	2.49763e-13								15	5.07564e-11	4.39709e-11	7.90394e-11	2.55055e-11	2.05967e-11
14.5002	1.90235e-13	2.45768e-13	3.35586e-13	2.37148e-13	2.74799e-13	2.17799e-13	3.10552e-13								14.5	4.75115e-11	4.10389e-11	7.44105e-11	2.35602e-11	1.80551e-11
14.0005	1.90656e-13	2.02017e-13	2.24946e-13	2.73537e-13	2.83422e-13	2.05599e-13	2.76267e-13								14	4.52464e-11	3.80272e-11	6.84254e-11	2.06204e-11	1.75812e-11
13.5006	2.69534e-13	3.4547e-13	3.49258e-13	2.80899e-13	2.77323e-13	1.98658e-13	2.76267e-13								13.5	4.09189e-11	3.42539e-11	6.35996e-11	1.89644e-11	1.52435e-11
13.0006	2.6701e-13	2.02227e-13	2.5229e-13	2.32941e-13	1.55324e-13	2.86161e-13	2.98773e-13								13	3.8808e-11	3.23598e-11	6.00562e-11	1.63804e-11	1.46586e-11
12.5004	2.12111e-13	2.06855e-13	3.20651e-13	2.43668e-13	2.00127e-13	3.06143e-13	3.56197e-13								12.5	3.56993e-11	2.89431e-11	5.48678e-11	1.50872e-11	1.32944e-11
12.0002	1.89604e-13	1.35549e-13	2.94569e-13	1.92345e-13	2.73747e-13	2.11699e-13	3.70921e-13								12	1.78055e-10	2.6911e-11	5.11506e-11	1.37801e-11	1.2305e-11
11.5004	1.59315e-13	1.46066e-13	2.97724e-13	3.67349e-13	3.01302e-13	3.72191e-13	3.61245e-13								11.5	3.07903e-11	2.4231e-11	4.64873e-11	1.1841e-11	9.87255e-12
11.0009	1.80139e-13	1.74252e-13	2.13167e-13	2.95623e-13	2.3883e-13	2.75012e-13	3.71341e-13								11	2.7979e-11	2.14424e-11	4.33938e-11	1.11849e-11	8.93459e-12
10.5006	2.28307e-13	3.12867e-13	2.85524e-13	2.97305e-13	3.66718e-13	3.12453e-13	3.32638e-13								10.5	2.56412e-11	1.898e-11	4.03751e-11	9.68663e-12	7.32391e-12
10.0003	1.46063e-13	1.76986e-13	1.92553e-13	2.87419e-13	2.32309e-13	2.82795e-13	3.63348e-13								10	2.38054e-11	1.79452e-11	3.70526e-11	7.78384e-12	7.33864e-12
9.4999	1.54687e-13	2.5902e-13	3.53465e-13	2.60075e-13	2.92678e-13	4.17835e-13	2.85101e-13								9.5	2.20439e-11	1.55584e-11	3.41339e-11	6.85087e-12	4.98576e-12
9.00034	2.43452e-13	1.67731e-13	2.74166e-13	2.18427e-13	2.88891e-13	2.48299e-13	2.86784e-13								9	2.06327e-11	1.47586e-11	2.99514e-11	4.93334e-12	4.968e-12
8.50056	1.63732e-13	2.1632e-13	3.30748e-13	2.62178e-13	2.97516e-13	2.86581e-13	3.5241e-13								8.5	1.86826e-11	1.14238e-11	2.77989e-11	4.43645e-12	4.03675e-12
8.00055	1.11567e-13	8.48564e-14	3.33062e-13	2.42406e-13	2.49768e-13	3.01936e-13	3.63348e-13								8	1.67418e-11	4.49326e-11	2.46205e-11	4.59484e-12	9.35856e-12
7.50017	1.45012e-13	1.94234e-13	3.38951e-13	3.33695e-13	3.3117e-13	2.10858e-13	2.88466e-13								7.5	1.95995e-11	1.56976e-09	3.93414e-11	8.60102e-11	3.65625e-10
7.0002	2.08535e-13	1.40387e-13	2.34201e-13	3.3706e-13	3.25912e-13	2.6744e-13	4.27713e-13								7	8.3667e-10	2.41683e-08	1.13481e-09	3.39971e-09	1.03138e-08
6.50005	1.4417e-13	2.16531e-13	3.70292e-13	3.29278e-13	3.04667e-13	3.37484e-13	4.00579e-13								6.5	1.62016e-08	2.25394e-07	2.50835e-08	5.41125e-08	1.93968e-07
6.00022	9.97206e-15	1.49642e-13	2.17373e-13	3.07402e-13	2.8174e-13	2.91419e-13	4.45802e-13								6	1.51166e-07	1.1028e-06	3.19694e-07	5.51532e-07	1.63199e-06
5.5003	9.87363e-14	2.27679e-13	3.81651e-13	3.85229e-13	3.69453e-13	3.6567e-13	3.38738e-13								5.5	7.23122e-07	3.59549e-06	1.85731e-06	2.96439e-06	7.80196e-06
5.00028	8.95865e-15	1.59528e-13	3.45051e-13	3.41477e-13	3.02143e-13	2.38623e-13	3.82069e-13								5	2.22229e-06	8.67377e-06	6.62648e-06	1.02158e-05	2.30063e-05
4.5	1.10305e-13	2.33989e-13	3.43789e-13	3.47788e-13	3.86701e-13	2.58606e-13	3.59772e-13								4.5	5.50023e-06	1.8559e-05	1.65756e-05	2.71318e-05	5.85727e-05
3.99959	2.70098e-14	1.88976e-13	2.11273e-13	1.87717e-13	3.86701e-13	2.21375e-13	4.18878e-13								4	1.13213e-05	3.47093e-05	3.59903e-05	5.83421e-05	0.00011838
3.49967	1.15774e-13	2.76268e-13	2.87417e-13	3.2486e-13	3.26963e-13	3.09508e-13	8.71745e-13								3.5	2.0992e-05	5.90332e-05	6.76291e-05	0.00010735	0.000222469
3.00021	8.88502e-14	1.16828e-13	2.65331e-13	3.4905e-13	3.53887e-13	2.75433e-13	5.0666e-12								3	3.54567e-05	9.20483e-05	0.000113599	0.000186149	0.000376404
2.50014	5.45699e-12	3.29257e-12	2.92364e-12	2.85086e-12	1.93545e-12	1.40455e-12	2.56685e-11								2.5	5.5825e-05	0.000139267	0.000182002	0.000298131	0.000590726
1.99998	2.88202e-10	1.79238e-10	1.2267e-10	9.93425e-11	3.6293e-11	2.43159e-11	9.51599e-11								2	8.32039e-05	0.000201031	0.000274595	0.000449321	0.000876124
1.49997	6.53304e-09	5.15884e-09	2.29169e-09	1.72205e-09	3.56346e-10	2.01662e-10	2.83651e-10								1.5	0.000118057	0.000279251	0.000395169	0.000646021	0.00122
1.00003	7.68498e-08	6.63756e-08	1.6824e-08	1.28004e-08	1.90602e-09	8.63875e-10	7.26119e-10								1	0.000162983	0.000375628	0.00054715	0.000894326	0.00168
0.49999	4.56206e-07	3.70019e-07	6.72117e-08	5.13986e-08	6.2202e-09	2.4817e-09	1.61836e-09								0.5	0.000217633	0.000490513	0.000732396	0.00118	0.00223
3.52801e-06	1.58126e-06	1.21673e-06	1.8199e-07	1.39793e-07	1.49864e-08	5.58973e-09	3.20323e-09								0	0.000283344	0.000626737	0.000950072	0.00155	0.0029
-0.49999	4.01786e-06	2.97649e-06	3.94976e-07	3.04258e-07	3.04908e-08	1.06336e-08	5.69979e-09								-0.5	0.000360164	0.000784413	0.00121	0.00198	0.00368
-0.99998	8.37494e-06	6.07184e-06	7.38692e-07	5.71846e-07	5.44229e-08	1.81193e-08	9.23633e-09								-1	0.000448193	0.000960581	0.00152	0.00249	0.00458
-1.49996	1.50872e-05	1.07617e-05	1.23319e-06	9.57814e-07	8.78963e-08	2.85871e-08	1.39994e-08								-1.5	0.000547114	0.00116	0.00187	0.00306	0.00561
-1.99998	2.47379e-05	1.7398e-05	1.90066e-06	1.47767e-06	1.31511e-07	4.24197e-08	2.01999e-08								-2	0.000656826	0.00138	0.00227	0.00371	0.00676
-2.50006	3.79383e-05	2.63422e-05	2.77334e-06	2.15618e-06	1.87801e-07	5.98676e-08	2.79563e-08								-2.5	0.000777072	0.00163	0.00271	0.00444	0.00805
-2.99981	5.4918e-05	3.78387e-05	3.86637e-06	3.00741e-06	2.5794e-07	8.1365e-08	3.73089e-08								-3	0.00090696	0.00189	0.00319	0.00524	0.00945
-3.49965	7.60064e-05	5.19932e-05	5.18719e-06	4.03913e-06	3.42482e-07	1.07193e-07	4.83959e-08								-3.5	0.00105	0.00218	0.00372	0.00612	0.011
-3.9996	0.000101503	6.89951e-05	6.75022e-06	5.25963e-06	4.41789e-07	1.37345e-07	6.13884e-08								-4	0.0012	0.00248	0.00429	0.00708	0.01268
-4.49972	0.000131599	8.89755e-05	8.56492e-06	6.67713e-06	5.56498e-07	1.72605e-07	7.61542e-08								-4.5	0.00136	0.0028	0.00491	0.00811	0.0145
-5.00005	0.000166472	0.000112094	1.06485e-05	8.29766e-06	6.87239e-07	2.13002e-07	9.29103e-08								-5	0.00153	0.00314	0.00556	0.00921	0.01644
-5.50009	0.000206107	0.000138152	1.29525e-05	1.01317e-05	8.34094e-07	2.58708e-07	1.11319e-07								-5.5	0.0017	0.0035	0.00626	0.01038	0.01852
-6.00004	0.000250476	0.000167286	1.55382e-05	1.21296e-05	9.9354e-07	3.09705e-07	1.31778e-07								-6	0.00189	0.00387	0.007	0.01163	0.02072
-6.49992	0.000299447	0.000199382	1.83761e-05	1.43476e-05	1.17281e-06	3.65801e-07	1.54217e-07								-6.5	0.00208	0.00427	0.00778	0.01295	0.02304
-6.99979	0.000352853	0.000234321	2.1457e-05	1.67562e-05	1.36751e-06	4.27053e-07	1.78437e-07								-7	0.00229	0.00468	0.00859	0.01434	0.0255
-7.50013	0.000410528	0.000272018	2.4776e-05	1.93486e-05	1.57671e-06	4.93057e-07	2.04353e-07								-7.5	0.0025	0.0051	0.00946	0.0158	0.02807
-8.00022	0.000472172	0.000312275	2.83195e-05	2.21158e-05	1.79947e-06	5.63808e-07	2.32299e-07								-8	0.00272	0.00554	0.01035	0.01733	0.03076
-8.50031	0.000537611	0.00035498	3.20794e-05	2.50539e-05	2.0354e-06	6.39303e-07	2.6155e-07								-8.5	0.00294	0.00599	0.01128	0.01892	0.03356
-9.00013	0.000606617	0.000400005	3.60432e-05	2.81523e-05	2.28407e-06	7.1876e-07	2.92549e-07								-9	0.00318	0.00647	0.01225	0.02058	0.03647
-9.49972	0.000678999	0.000447242	4.02023e-05	3.14106e-05	2.54567e-06	8.02543e-07	3.24519e-07								-9.5	0.00342	0.00695	0.01326	0.02231	0.03949
-10.0002	0.000754741	0.000496705	4.45629e-05	3.48242e-05	2.81998e-06	8.90522e-07	3.58587e-07								-10	0.00367	0.00745	0.01431	0.02409	0.04261
-10.5002	0.000833506	0.00054817	4.91082e-05	3.83826e-05	3.10468e-06	9.84209e-07	3.93513e-07								-10.5	0.00392	0.00796	0.01539	0.02594	0.04583
-11.0006	0.00091608	0.000601624	5.38391e-05	4.20891e-05	3.40194e-06	1.0784e-06	4.29851e-07								-11	0.00418	0.00848	0.0165	0.02784	0.04915
-11.5005	0.001	0.000656911	5.87434e-05	4.5929e-05	3.70834e-06	1.17768e-06	4.66915e-07								-11.5	0.00445	0.00902	0.01765	0.02981	0.05256
-12	0.00109	0.000713921	6.38169e-05	4.99034e-05	4.02592e-06	1.28006e-06	5.05627e-07								-12	0.00473	0.00955	0.01883	0.03182	0.05605
-12.5002	0.00118	0.000772714	6.90669e-05	5.40149e-05	4.35309e-06	1.38606e-06	5.45714e-07								-12.5	0.00501	0.01011	0.02004	0.03389	0.05963
-13.0002	0.00127	0.000833086	7.44744e-05	5.82512e-05	4.68969e-06	1.49533e-06	5.86699e-07								-13	0.00529	0.01069	0.02129	0.03601	0.06329
-13.5006	0.00136	0.00089504	8.00444e-05	6.26147e-05	5.03536e-06	1.60764e-06	6.2814e-07								-13.5	0.00559	0.01127	0.02256	0.03819	0.06703
-14.0006	0.00146	0.000959184	8.57625e-05	6.70964e-05	5.38993e-06	1.7229e-06	6.70422e-07								-14	0.00588	0.01186	0.02387	0.04041	0.07084
-14.5	0.00156	0.00102	9.17189e-05	7.16874e-05	5.75249e-06	1.84085e-06	7.14102e-07								-14.5	0.00619	0.01246	0.02521	0.04268	0.07472
-14.9999	0.00166	0.00109	9.76877e-05	7.63941e-05	6.12245e-06	1.96116e-06	7.5733e-07								-15	0.0065	0.01306	0.02657	0.04499	0.07866
-15.5	0.00176	0.00116	0.000103818	8.12074e-05	6.50072e-06	2.08383e-06	8.02583e-07								-15.5	0.00681	0.01367	0.02796	0.04734	0.08266
-16.0003	0.00186	0.00122	0.000110082	8.61226e-05	6.8857e-06	2.20976e-06	8.48022e-07								-16	0.00713	0.01429	0.02937	0.04973	0.08672
-16.5005	0.00196	0.00129	0.000116468	9.12288e-05	7.2768e-06	2.33674e-06	8.93714e-07								-16.5	0.00745	0.01493	0.03081	0.05216	0.09093
-17	0.00207	0.00136	0.00012297	9.62986e-05	7.67342e-06	2.46605e-06	9.4163e-07								-17	0.00778	0.01556	0.03228	0.05463	0.09507
-17.4999	0.00218	0.00144	0.000129584	0.000101481	8.07664e-06	2.5974e-06	9.8716e-07								-17.5	0.00811	0.01621	0.03376	0.05713	0.09926
-17.9997	0.00228	0.00151	0.000136306	0.000106753	8.48462e-06	2.73019e-06	1.03468e-06								-18	0.00844	0.01684	0.03527	0.05965	0.1035
-18.5001	0.00239	0.00158	0.000143134	0.00011211	8.89746e-06	2.8643e-06	1.08255e-06								-18.5	0.00878	0.01748	0.0368	0.06222	0.10778
-19.0005	0.0025	0.00165	0.000150064	0.000117545	9.31906e-06	3.00022e-06	1.13062e-06								-19	0.00913	0.01815	0.03834	0.06481	0.11209
-19.5002	0.00261	0.00173	0.000157073	0.000123041	9.73475e-06	3.13796e-06	1.17915e-06								-19.5	0.00947	0.01881	0.03991	0.06742	0.11643
-20	0.00272	0.0018	0.000164163	0.000128603	1.01597e-05	3.27613e-06	1.22715e-06								-20	0.00982	0.01949	0.04149	0.07006	0.1208
-20.4997	0.00283	0.00188	0.000171334	0.00013423	1.05878e-05	3.41492e-06	1.27641e-06								-20.5	0.01017	0.02017	0.04309	0.07273	0.1252
-21.0002	0.00294	0.00195	0.00017859	0.000139926	1.10195e-05	3.55573e-06	1.32472e-06								-21	0.01052	0.02084	0.0447	0.07541	0.12962
-21.4961	0.00305	0.00203	0.000185913	0.000145676	1.14539e-05	3.6967e-06	1.37444e-06								-21.5	0.01088	0.02155	0.04634	0.07812	0.13407
-21.9965	0.00316	0.0021	0.000193285	0.000151456	1.18872e-05	3.8362e-06	1.42288e-06								-22	0.01124	0.02226	0.04798	0.08085	0.13853
-22.4971	0.00327	0.00218	0.000200736	0.000157304	1.23266e-05	3.97915e-06	1.47221e-06								-22.5	0.0116	0.02292	0.04964	0.08359	0.14301
-22.9974	0.00338	0.00225	0.000208239	0.000163199	1.27661e-05	4.12169e-06	1.52175e-06								-23	0.01196	0.02356	0.05131	0.08634	0.1475
-23.4978	0.00349	0.00233	0.000215803	0.000169128	1.321e-05	4.26458e-06	1.57046e-06								-23.5	0.01233	0.0242	0.05299	0.08911	0.152
-23.9984	0.00361	0.00241	0.000223415	0.000175102	1.36533e-05	4.40866e-06	1.62083e-06								-24	0.0127	0.02497	0.05468	0.092	0.15651
-24.4988	0.00372	0.00248	0.000231069	0.000181113	1.40977e-05	4.55147e-06	1.66935e-06								-24.5	0.01307	0.02568	0.05638	0.09478	0.16103
-24.9991	0.00383	0.00256	0.00023877	0.000187152	1.45421e-05	4.69596e-06	1.71847e-06								-25	0.01344	0.02631	0.05809	0.09758	0.16555
-25.4997	0.00394	0.00264	0.000246496	0.000193217	1.4989e-05	4.83994e-06	1.76591e-06								-25.5	0.01381	0.02713	0.05981	0.1004	0.17009
-26	0.00405	0.00271	0.00025426	0.000199302	1.54344e-05	4.98433e-06	1.81559e-06								-26	0.01418	0.02782	0.06154	0.10322	0.17462
-26.5004	0.00416	0.00279	0.000262056	0.000205421	1.58809e-05	5.1278e-06	1.86438e-06								-26.5	0.01456	0.02853	0.06328	0.10605	0.17915
-27.0008	0.00426	0.00287	0.000269879	0.000211558	1.63275e-05	5.27294e-06	1.91313e-06								-27	0.01494	0.02929	0.06502	0.10889	0.18368
-27.4974	0.00437	0.00294	0.000277673	0.000217671	1.6771e-05	5.41583e-06	1.96146e-06								-27.5	0.01531	0.02974	0.06676	0.11173	0.18821
-27.9976	0.00448	0.00302	0.000285542	0.000223838	1.72182e-05	5.55923e-06	2.01212e-06								-28	0.01569	0.03046	0.06852	0.11457	0.19273
-28.4976	0.00459	0.00309	0.000293417	0.000230019	1.76626e-05	5.70098e-06	2.05935e-06								-28.5	0.01607	0.03124	0.07027	0.11743	0.19725
-28.9975	0.00469	0.00317	0.000301313	0.000236206	1.81082e-05	5.84393e-06	2.10655e-06								-29	0.01645	0.03199	0.07203	0.12028	0.20176
-29.4975	0.0048	0.00324	0.00030922	0.000242412	1.855e-05	5.98664e-06	2.15531e-06								-29.5	0.01683	0.03273	0.0738	0.12314	0.20626
-29.9974	0.0049	0.00332	0.000317139	0.000248627	1.89931e-05	6.1274e-06	2.20337e-06								-30	0.01721	0.03342	0.07557	0.126	0.21075
