# Supplementary material for: Wafer-scale organic-on-III-V monolithic heterogeneous integration for active-matrix micro-LED displays
Source: Nat Commun. 2023 Nov 1;14:6985. doi: 10.1038/s41467-023-42443-8 (PMC10620182; doi:10.1038/s41467-023-42443-8)
Supplement: Supplementary file 5 — Source Data [file 41467_2023_42443_MOESM5_ESM.zip › Source Data_Fig. 3e.xlsx]

## Sheet: Sheet1
Performance benchmark
Ref.50		Ref.51		Ref.52		Ref.53		Ref.54		Ref.47		Ref.55		Ref.56		Ref.57		Ref.58		This work
L	μ/L	L	μ/L	L	μ/L	L	μ/L	L	μ/L	L	μ/L	L	μ/L	L	μ/L	L	μ/L	L	μ/L	L	μ/L
100	0.2	40	0.18	35	0.02	75	0.005	20	0.06	200	0.01	80	0.12	20	0.07	100	0.007	100	0.43	3.7	0.69
