# Supplementary material for: Wafer-scale organic-on-III-V monolithic heterogeneous integration for active-matrix micro-LED displays
Source: Nat Commun. 2023 Nov 1;14:6985. doi: 10.1038/s41467-023-42443-8 (PMC10620182; doi:10.1038/s41467-023-42443-8)
Supplement: Supplementary file 5 — Source Data [file 41467_2023_42443_MOESM5_ESM.zip › Source Data_Fig. 4c.xlsx]

## Sheet: Sheet1
VSS=-12 V		VSS=-16 V		VSS=-20 V		VSS=-24 V
Vdata (V)	Imicro-LED (uA)	Vdata (V)	Imicro-LED (uA)	Vdata (V)	Imicro-LED (uA)	Vdata (V)	Imicro-LED (uA)
24.0007	0.117	24.0009	0.243	24.0008	0.346	24.0008	0.422
23.8005	0.127	23.8008	0.263	23.8006	0.375	23.8005	0.457
23.6003	0.139	23.6005	0.287	23.6003	0.405	23.6003	0.493
23.4002	0.152	23.4004	0.311	23.4002	0.439	23.4001	0.533
23.2032	0.166	23.2034	0.334	23.2032	0.468	23.2031	0.578
23.003	0.18	23.0032	0.361	23.0031	0.509	23.0029	0.622
22.8028	0.197	22.8031	0.393	22.8029	0.546	22.8029	0.673
22.6027	0.213	22.6028	0.423	22.6028	0.585	22.6025	0.721
22.4027	0.232	22.4028	0.458	22.4027	0.632	22.4025	0.775
22.2024	0.251	22.2025	0.491	22.2025	0.676	22.2025	0.833
22.0023	0.273	22.0024	0.531	22.0023	0.726	22.0023	0.889
21.8021	0.295	21.8022	0.57	21.8022	0.78	21.802	0.956
21.6019	0.319	21.602	0.611	21.602	0.833	21.6019	1.01
21.4018	0.347	21.4018	0.656	21.4017	0.897	21.4017	1.09
21.2016	0.375	21.2018	0.702	21.2017	0.962	21.2016	1.16
21.0001	0.406	21.0001	0.757	21.0001	1.03	21.0001	1.25
20.7998	0.439	20.7998	0.811	20.7998	1.09	20.7998	1.32
20.5999	0.473	20.5999	0.867	20.5999	1.16	20.5998	1.41
20.3996	0.511	20.3996	0.929	20.3996	1.24	20.3996	1.5
20.1999	0.551	20.1999	0.987	20.1999	1.32	20.1998	1.59
19.9998	0.593	19.9998	1.05	19.9998	1.4	19.9998	1.69
19.8001	0.639	19.8001	1.12	19.8001	1.49	19.8	1.8
19.6001	0.686	19.6001	1.2	19.6001	1.58	19.6001	1.91
19.4003	0.737	19.4004	1.27	19.4003	1.67	19.4004	2.01
19.2003	0.791	19.2003	1.35	19.2003	1.77	19.2003	2.13
19.0005	0.844	19.0005	1.43	19.0005	1.87	19.0005	2.25
18.8002	0.904	18.8002	1.52	18.8002	1.97	18.8002	2.39
18.6003	0.959	18.6003	1.61	18.6002	2.09	18.6002	2.51
18.4	1.02	18.4	1.71	18.4	2.2	18.4	2.65
18.2001	1.09	18.2002	1.8	18.2001	2.32	18.2001	2.78
17.9998	1.16	17.9999	1.91	17.9998	2.44	17.9998	2.92
17.7999	1.23	17.7999	2.01	17.7999	2.57	17.7999	3.08
17.5997	1.31	17.5997	2.12	17.5997	2.7	17.5997	3.23
17.4	1.39	17.4	2.23	17.4	2.84	17.4	3.38
17.1999	1.47	17.1999	2.35	17.1999	2.98	17.1999	3.55
17.0003	1.56	17.0003	2.47	17.0003	3.12	17.0003	3.72
16.8002	1.64	16.8003	2.59	16.8002	3.27	16.8002	3.87
16.6005	1.74	16.6005	2.72	16.6005	3.43	16.6005	4.04
16.4004	1.83	16.4005	2.86	16.4004	3.59	16.4005	4.23
16.2006	1.93	16.2006	2.99	16.2006	3.75	16.2006	4.42
16.0003	2.03	16.0004	3.13	16.0003	3.91	16.0003	4.61
15.8004	2.14	15.8004	3.28	15.8004	4.09	15.8004	4.77
15.6003	2.26	15.6003	3.44	15.6002	4.26	15.6002	5
15.4003	2.37	15.4004	3.58	15.4003	4.44	15.4003	5.2
15.2001	2.49	15.2001	3.74	15.2001	4.62	15.2001	5.4
15.0001	2.62	15.0002	3.9	15.0001	4.82	15.0001	5.63
14.8	2.74	14.8001	4.07	14.8	5.01	14.8	5.83
14.6003	2.87	14.6003	4.24	14.6003	5.2	14.6003	6.05
14.4003	3	14.4003	4.42	14.4002	5.41	14.4003	6.29
14.2006	3.14	14.2007	4.6	14.2006	5.62	14.2006	6.53
14.0006	3.29	14.0006	4.78	14.0006	5.83	14.0006	6.77
13.8009	3.44	13.8009	4.97	13.8009	6.06	13.8009	7.03
13.6008	3.6	13.6008	5.17	13.6008	6.29	13.6008	7.29
13.4009	3.75	13.4009	5.38	13.4009	6.51	13.4009	7.55
13.2006	3.91	13.2006	5.59	13.2006	6.74	13.2006	7.83
13.0007	4.07	13.0007	5.79	13.0007	6.98	13.0007	8.07
12.8005	4.25	12.8005	6	12.8005	7.23	12.8005	8.34
12.6006	4.42	12.6006	6.22	12.6006	7.48	12.6006	8.63
12.4003	4.61	12.4003	6.45	12.4003	7.74	12.4003	8.93
12.2004	4.8	12.2004	6.69	12.2004	8.01	12.2004	9.2
12.0003	4.99	12.0003	6.93	12.0003	8.28	12.0003	9.48
11.8005	5.19	11.8005	7.17	11.8005	8.55	11.8005	9.76
11.6005	5.39	11.6005	7.42	11.6005	8.84	11.6004	10.1
11.4008	5.59	11.4008	7.68	11.4008	9.15	11.4008	10.4
11.2007	5.8	11.2007	7.94	11.2007	9.42	11.2007	10.8
11.001	6.02	11.001	8.21	11.001	9.73	11.001	11.1
10.8008	6.25	10.8008	8.49	10.8008	10	10.8008	11.5
10.6008	6.48	10.6009	8.78	10.6008	10.4	10.6008	11.9
10.4006	6.71	10.4006	9.09	10.4005	10.7	10.4005	12.2
10.2006	6.96	10.2006	9.36	10.2006	11	10.2006	12.6
10.0004	7.19	10.0004	9.66	10.0004	11.3	10.0004	13
9.80042	7.45	9.80044	9.95	9.80041	11.7	9.8004	13.3
9.60012	7.72	9.60014	10.3	9.60011	12	9.6001	13.7
9.40024	7.98	9.40026	10.6	9.40024	12.4	9.40023	14.1
9.20016	8.26	9.20017	10.9	9.20016	12.7	9.20015	14.5
9.00042	8.54	9.00043	11.2	9.00041	13.1	9.0004	14.9
8.80041	8.82	8.80042	11.6	8.8004	13.5	8.8004	15.3
8.60067	9.17	8.60069	11.9	8.60067	13.9	8.60065	15.7
8.40058	9.42	8.40059	12.3	8.40058	14.3	8.40057	16.1
8.20082	9.73	8.20084	12.6	8.20082	14.7	8.20081	16.5
8.0006	10	8.00061	13	8.0006	15.1	8.00059	17
7.80065	10.4	7.80067	13.4	7.80065	15.5	7.80063	17.5
7.60035	10.7	7.60038	13.8	7.60035	15.9	7.60034	17.9
7.4005	11	7.40052	14.2	7.4005	16.3	7.40049	18.4
7.20022	11.4	7.20026	14.6	7.20022	16.8	7.20021	18.8
7.00025	11.7	7.00028	15	7.00025	17.2	7.00023	19.3
6.79996	12.1	6.79999	15.4	6.79996	17.7	6.79995	19.8
6.60014	12.4	6.60016	15.8	6.60014	18.2	6.60013	20.2
6.40003	12.8	6.40004	16.3	6.40004	18.6	6.40002	20.9
6.20027	13.2	6.20027	16.7	6.20027	19.2	6.20025	21.4
6.00026	13.6	6.00027	17.1	6.00027	19.7	6.00026	21.9
5.8005	14	5.80052	17.6	5.80051	20.1	5.80049	22.5
5.60039	14.4	5.60041	18.1	5.6004	20.7	5.60038	23
5.4006	14.8	5.40062	18.5	5.4006	21.2	5.40059	23.7
5.20031	15.2	5.20033	19	5.20032	21.7	5.2003	24.2
5.00034	15.6	5.00036	19.5	5.00033	22.2	5.00032	24.7
4.80004	16.1	4.80006	19.9	4.80003	22.7	4.80003	25.3
4.6002	16.5	4.60022	20.5	4.60018	23.3	4.60018	25.9
4.39988	17	4.39991	21	4.39988	23.8	4.39985	26.6
4.1999	17.4	4.19992	21.5	4.19989	24.4	4.19988	27.2
3.99962	17.9	3.99963	22.1	3.99962	25	3.9996	27.9
3.79987	18.4	3.79989	22.6	3.79987	25.6	3.79985	28.5
3.59975	18.8	3.59978	23.2	3.59977	26.2	3.59975	29.2
3.40001	19.3	3.40003	23.7	3.40003	26.8	3.40001	29.8
3.20001	19.8	3.20002	24.3	3.20001	27.4	3.2	30.4
3.00024	20.4	3.00025	24.9	3.00025	28	3.00024	31.1
2.80016	20.9	2.80017	25.5	2.80015	28.7	2.80015	31.8
2.60031	21.4	2.60032	26.1	2.60031	29.3	2.60029	32.4
2.40004	22	2.40006	26.7	2.40003	30	2.40001	33.1
2.19977	22.5	2.19977	27.3	2.19975	30.7	2.19975	33.8
1.99999	23.1	1.99999	28	1.99999	31.3	1.99999	34.5
1.79998	23.6	1.79998	28.6	1.79998	32	1.79998	35.2
1.60001	24.2	1.60001	29.2	1.60001	32.7	1.60001	36
1.40006	24.8	1.40006	29.9	1.40006	33.4	1.40006	36.7
1.20001	25.4	1.20001	30.6	1.20001	34.1	1.20001	37.5
1.00004	26.1	1.00004	31.2	1.00004	34.9	1.00004	38.3
0.80004	26.7	0.80005	31.9	0.80004	35.6	0.80004	39
0.60003	27.3	0.60003	32.6	0.60003	36.3	0.60003	39.9
0.39995	28	0.39995	33.3	0.39995	37.1	0.39995	40.6
0.19997	28.6	0.19997	34.1	0.19997	37.9	0.19997	41.3
-1.77e-05	29.3	-1.65e-05	34.8	-1.86e-05	38.6	-1.93e-05	42.2
-0.20003	29.9	-0.20002	35.6	-0.20003	39.4	-0.20003	43.1
-0.39993	30.6	-0.39993	36.3	-0.39994	40.2	-0.39994	43.9
-0.6	31.3	-0.6	37	-0.6	41	-0.6	44.6
-0.80003	32	-0.80003	37.8	-0.80003	41.8	-0.80003	45.3
-0.99997	32.7	-0.99997	38.6	-0.99997	42.6	-0.99998	46.3
-1.19997	33.5	-1.19997	39.4	-1.19997	43.5	-1.19997	47.2
-1.40001	34.2	-1.40001	40.1	-1.40001	44.3	-1.40001	48.2
-1.59999	34.9	-1.59999	40.9	-1.59999	45.2	-1.59999	49.1
-1.79996	35.7	-1.79996	41.8	-1.79996	46.1	-1.79996	50.1
-1.99997	36.4	-1.99997	42.6	-1.99997	47	-1.99997	51
-2.19994	37.2	-2.19993	43.4	-2.19994	47.9	-2.19994	52
-2.3999	38	-2.39989	44.3	-2.3999	48.8	-2.3999	52.8
-2.60019	38.8	-2.60018	45.1	-2.60018	49.7	-2.60018	53.7
-2.80005	39.6	-2.80004	46.1	-2.80006	50.6	-2.80007	54.7
-2.99982	40.4	-2.99981	46.9	-2.99982	51.5	-2.99981	55.8
-3.19993	41.3	-3.19992	47.8	-3.19993	52.5	-3.19994	56.7
-3.39961	42.1	-3.39961	48.7	-3.39961	53.4	-3.39961	57.8
-3.5997	43	-3.59971	49.6	-3.59972	54.4	-3.59972	58.8
-3.79948	43.8	-3.79949	50.5	-3.79948	55.4	-3.7995	59.6
-3.99959	44.7	-3.9996	51.5	-3.99961	56.3	-3.99961	60.7
-4.19956	45.7	-4.19956	52.5	-4.19955	57.3	-4.19957	61.8
-4.39988	46.5	-4.39987	53.4	-4.39988	58.3	-4.39989	62.5
-4.59987	47.4	-4.59987	54.4	-4.59987	59.3	-4.59987	63.6
-4.79974	48.3	-4.79973	55.4	-4.79974	60.4	-4.79975	64.7
-5.00005	49.3	-5.00004	56.4	-5.00005	61.5	-5.00005	65.9
-5.20004	50.2	-5.20004	57.4	-5.20005	62.5	-5.20004	66.9
-5.40035	51.2	-5.40035	58.4	-5.40036	63.5	-5.40036	68.4
-5.60015	52.2	-5.60016	59.5	-5.60016	64.6	-5.60016	69.6
-5.80027	53.2	-5.80027	60.5	-5.80028	65.6	-5.80029	70.6
-6.00005	54.1	-6.00006	61.5	-6.00005	66.8	-6.00006	71.7
-6.19972	55.1	-6.19974	62.6	-6.19975	67.8	-6.19974	72.8
-6.39983	56.2	-6.39984	63.6	-6.39984	68.9	-6.39985	73.9
-6.59963	57.1	-6.59964	64.7	-6.59965	70	-6.59966	74.9
-6.79981	58.2	-6.79981	65.8	-6.79981	71.2	-6.79982	76.1
-6.99979	59.3	-6.99979	66.8	-6.99979	72.3	-6.99981	77.1
-7.2001	60.3	-7.20011	67.9	-7.2001	73.4	-7.20011	77.9
-7.40008	61.4	-7.40007	69.1	-7.40008	74.6	-7.40008	79.1
-7.60028	62.4	-7.60027	70.2	-7.60027	75.7	-7.60028	80.5
-7.80027	63.5	-7.80026	71.3	-7.80027	76.9	-7.80027	81.6
-8.00022	64.6	-8.00023	72.4	-8.00022	78.1	-8.00023	82.8
-8.20048	65.7	-8.20048	73.6	-8.20048	79.3	-8.20048	84
-8.40024	66.8	-8.40026	74.8	-8.40025	80.4	-8.40026	85.4
-8.60035	67.9	-8.60036	75.9	-8.60035	81.6	-8.60036	86.6
-8.8001	69.1	-8.80012	77.1	-8.80012	82.8	-8.80012	87.8
-9.00013	70.2	-9.00013	78.3	-9.00013	84	-9.00014	89.1
-9.19989	71.3	-9.1999	79.5	-9.19991	85.2	-9.1999	90.8
-9.39966	72.5	-9.39965	80.7	-9.39966	86.5	-9.39966	91.9
-9.5999	73.7	-9.5999	81.9	-9.5999	87.8	-9.5999	93
-9.79987	74.9	-9.79987	83.1	-9.79987	89	-9.79988	94.4
-10.0002	76	-10.0002	84.3	-10.0002	90.5	-10.0002	95.4
-10.2001	77.2	-10.2001	85.5	-10.2001	91.8	-10.2001	96.9
-10.4004	78.4	-10.4004	86.8	-10.4004	93.1	-10.4004	98.1
-10.6004	79.7	-10.6004	88.1	-10.6004	94.4	-10.6004	99.4
-10.8007	80.9	-10.8007	89.4	-10.8007	95.6	-10.8007	100.819
-11.0006	82.1	-11.0006	90.9	-11.0006	97	-11.0006	101.991
-11.2003	83.3	-11.2003	92.1	-11.2003	98.2	-11.2003	103.427
-11.4004	84.6	-11.4005	93.5	-11.4004	99.5	-11.4005	104.819
-11.6001	85.8	-11.6001	94.7	-11.6001	100.868	-11.6001	105.846
-11.8002	87.1	-11.8002	96	-11.8002	102.227	-11.8002	106.925
-12	88.4	-12	97.4	-12	103.529	-12	108.47
		-12.2001	98.7	-12.2001	104.814	-12.2001	109.828
		-12.4001	100.041	-12.4001	106.258	-12.4001	111.236
		-12.6004	101.275	-12.6004	107.645	-12.6004	112.874
		-12.8004	102.668	-12.8004	108.986	-12.8003	114.117
		-13.0002	103.996	-13.0002	110.352	-13.0002	115.429
		-13.2005	105.302	-13.2005	111.674	-13.2005	116.841
		-13.4005	106.662	-13.4005	113.011	-13.4005	118.1
		-13.6008	108.012	-13.6008	114.457	-13.6008	119.43
		-13.8005	109.358	-13.8005	115.814	-13.8005	120.873
		-14.0006	110.724	-14.0006	117.261	-14.0006	122.281
		-14.2003	112.098	-14.2003	118.687	-14.2003	123.761
		-14.4	113.499	-14.4	120.104	-14.4	125.346
		-14.6001	114.894	-14.6	121.549	-14.6	126.664
		-14.7998	116.207	-14.7998	122.97	-14.7998	128.139
		-15	117.601	-14.9999	124.449	-14.9999	129.553
		-15.1999	119.055	-15.1999	125.764	-15.1999	131.13
		-15.4002	120.527	-15.4002	127.265	-15.4002	132.478
		-15.6001	121.895	-15.6001	128.602	-15.6001	133.945
		-15.8003	123.213	-15.8003	130.003	-15.8003	135.306
		-16.0003	124.618	-16.0003	131.442	-16.0003	136.826
				-16.2002	132.865	-16.2002	138.277
				-16.4004	134.366	-16.4004	139.674
				-16.6002	135.807	-16.6002	141.259
				-16.8003	137.22	-16.8003	142.547
				-17.0001	138.655	-17.0001	144.058
				-17.2	140.175	-17.2001	145.508
				-17.3998	141.602	-17.3998	146.891
				-17.5996	143.079	-17.5996	148.364
				-17.7998	144.629	-17.7998	149.826
				-17.9997	146.183	-17.9997	151.209
				-18.2001	147.635	-18.2001	152.688
				-18.3999	149.116	-18.4	154.239
				-18.6002	150.524	-18.6003	155.695
				-18.8002	151.969	-18.8002	157.175
				-19.0005	153.455	-19.0005	158.875
				-19.2004	154.91	-19.2004	160.299
				-19.4002	156.323	-19.4002	161.78
				-19.6003	157.852	-19.6003	163.367
				-19.7999	159.298	-19.7999	164.853
				-20	160.845	-20	166.17
						-20.1998	167.806
						-20.3999	169.11
						-20.5999	170.768
						-20.8002	172.256
						-20.999	173.667
						-21.1993	175.09
						-21.3994	176.566
						-21.5995	178.058
						-21.7997	179.528
						-21.9999	181.159
						-22.2	182.683
						-22.4002	184.086
						-22.6005	185.291
						-22.8006	187.007
						-23.0007	188.55
						-23.2009	189.851
						-23.4012	191.485
						-23.6012	192.817
						-23.8015	194.423
						-24.0018	195.87
