# Supplementary material for: Wafer-scale organic-on-III-V monolithic heterogeneous integration for active-matrix micro-LED displays
Source: Nat Commun. 2023 Nov 1;14:6985. doi: 10.1038/s41467-023-42443-8 (PMC10620182; doi:10.1038/s41467-023-42443-8)
Supplement: Supplementary file 5 — Source Data [file 41467_2023_42443_MOESM5_ESM.zip › Source Data_Fig. 4f.xlsx]

## Sheet: Sheet1
Performance benchmark
Ref.14		Ref.13		Ref.16		Ref.17		Ref.18		Ref.19		Ref.64		Ref.62		Ref.63		This work
Resolution (PPI)	Luminance (nits)	Resolution (PPI)	Luminance (nits)	Resolution (PPI)	Luminance (nits)	Resolution (PPI)	Luminance (nits)	Resolution (PPI)	Luminance (nits)	Resolution (PPI)	Luminance (nits)	Resolution (PPI)	Luminance (nits)	Resolution (PPI)	Luminance (nits)	Resolution (PPI)	Luminance (nits)	Resolution (PPI)	Luminance (nits)
106	630	42	1300	200	980	153	3000	50	4000	169	700	220	40000	228	700	72	500	254	150000
